# Supplementary material for: Comprehensive identification and characterization of the HERV-K (HML-9) group in the human genome
Source: Retrovirology. 2022 Jun 8;19:11. doi: 10.1186/s12977-022-00596-2 (PMC9178832; doi:10.1186/s12977-022-00596-2)
Supplement: Supplementary file 1 — Additional file 1: Dataset S1. The nucleotide sequence of HML-9 proviral elements. [file 12977_2022_596_MOESM1_ESM.fas]

>chr16_19393581_19402152
atgttagggaaaccagccccacaccacccagtgggtaccctgagtctggtggagacataggagttagaaagagacagaataagcatttaaaaggcgggttcaggggaccagaatatcggaggcttgctcacggcccagagctcttgagctctgccaaatttactggtttacaagctctttgttcttagggcagatgggagggggaggaagggatgaggaaaaggattaatcagtgaaggagaactcgtgagtcattccataagatgtgtagcagtggcggtttctgtgaatttccttgagcaaaggcgtgtgtctaaactacttaagatctttagcttatcaggactgaaatgggtgggagcgggtttaaggaggagccaagatgtttgattatactccactgcttcaagggagtgttgtctccctgagcaacctgtggaatgctgctgagtggttatgctcttggggcataaagacatgaaagcaataaggagacttttctccccagaggctgcccatggcttcccatgggtgtctcacacaggggagaccaactcaactggcaccccagaaacactttcccacatgttccccttttttgcctctattgatttttttttattaataactgccattgctattatggctcattcatggtgtctggtttctctcccaaggcaccatctgcatctgtagactaaaaacaagcaacataaacagacacaaaccaaaataaaatttgcaattgttgatccacctatggtttcaatccactttaaaggattggtattagaaaggccatcagaggctccagcaagaatatcagctccaggcaatagggtgagatgagcctgagatgcctcaaaaacttgttttttcagtttagcaatatctaatgttaaattatctttttttccttgtaggtgacgtctaatcgtctctcactggtgttcaatggcattataagagctaggagtaaaacaaaaatcggaagtattccagtcacattgtttttgaattctatgctccaagctcataatccaatctcccatccaaattactgtttgacagagatcattaatttgatttgccaatttttgacctatttggctttgggaattccaaagcttagaagaatttttctgccaactatccacaaagcccgctgtttgaatagaagagtgcaaagcaacaccagcagcagcagcagtagctgtgacagctataaggcccatgatcacagctattaaagtaaatatgaatctctttgatctattaagtattccttttagtacttccgtgataatatgtatggagggagaggcctcccaaggtctattgagggaaacagttattcaaactccttgggccctaaccggtaaaatgctattatctttattaaaggtagaattaatgcaggtaaaaagatgacagttgaggcatgatatggtttgagagtcagttaggatattaatttttcccactgccaacataaaaggaggtttaacaaaactctgcaatgggaatgtctgattagaggtcatggctacgacaaatcaaagttttttttactaagggtctttgttttatattctcctttccaaatccgaattggggtttgagccatcattaatttccacaattctagatgttctggacttataattggatcaatcatttttgggcttgaaagagccataccgttctcctcccacttaataggttaatttgttttaattcttctatataattttggtgcattatctgggtagttgtttgcaaaaggagtctctctaccatcttcgcactgtccagtacaatttactgcaaagcgtcccataggggcccaatcaatgacgattccataggaattactttgcagtacagcagtgctgtttgcaatacaatcttcccaggttagcacctctagctttccagaccatttagtggccttcctagggcagggcttcttattaggtttatatttattaatctggcgatgtgtcataacatagccgtgctcaaggtatttaatagtgtccaaagattgaaatgttcttccactgattgcatgaataggggcttttgatccattatttgcagggacacaagtcatccaactttgtttatcataatttaaacatcctgctgccggccccaggcagatggaaggaaagtgataaccaatggaaacattcattaacattccttcctcctctggatgagtagggcctcggttatctattggtccaggcatccagatactatcattaacatggggtctaaccatgtaacaggcctaatcagtggtgggaatggaatgtaggcccagtaagtgtaattttgatctgcctcagctatggggagactcactgcagggagattaccaccatcatagctaccattagattactggtggtcagcagcttgttcagagacctcaggttctcttctgcaatgtgagctaggctcttcacctgcccccaggtcagtggagttgcttggcgagttttactggtttccatctgctcaacagagatgttcatctgagccatctgatgaactgggggtgcagggatgttccgaggtcttttcctcttccttggattctggctcatggcacagcttaagatgtcttgtgggcacccagacaggaagctgattctcttctggtgagatacaagaaaacccttgaccccatgtaatgattttgcccttttcccaggttttggttctgatgtccttccaccacacatgttttccttcataagcatttattttttgccttgtcaaatgctgctctgctgccattgtaacgtgatctctagacaaattcagaaaatgtgaagtgataagagccaattgtagctgcatataaggagtagcgtattctctggtttccccctctgtcttttgtttttgtaattgagattttaaggttcgattagcctgttcaacagtggcttgaccttgagaattatagggtattccagtactgtgctcgatgttccactgttaaaggaacgcctgtaaagatttactacagtagcctgggccattgtttgttttaatcttttgtgggatgcccatggcagcgaaacagggaagtaatgtcttaatatgagcagccgcctcgcctgtttggcaagttgcccatacaaaatgagaaaaggtatctatagtaacatggacgtatgaaagtttcccgaacaaaggtacatgggttaggtccttttgcaacaacatattgggggttaatccctgtgggttaacaccagtcctttcacgtggcagttgtactacctggcactgagggcaatgttgcacaatgccctttgcctgtctccaagtaatttgttatttttgtttaagtcctgctgcattaacgtgttagggagtgaaaatcttggacattagtaagcacagtggaaattaataaatcagcttgatcattagcccttacaaggggcccaggaagattagtgtgtgctcaaatgtgtgtaatatagaaaggaaaacggtgatcatgcactgccttttgtaaagaagaaaacagctgatagagttgttcatccaccagatatttaatgagtgcagtttctatgtgttgagtggcttgaacaacataagctgaatcaaagacaatatttacagtttgcttaaagttttcgaacacacctataactgcctgtaattcagccttctgtgccgattgaaagtcagtttgaataattgtgtttttaggtcgtacgtaagctgcttttccattactagagccatctgtaaacacagtcactgctccttccaatggagcactacgggtaatttttggaaggacccatgttagctttaaaaactgaaaaattttgttttttggataatgattgtcaagaactccaatgaagccagctaaatttatttgccaattgaccgaattaacaaaggcttgccaaatctgattttattcattggaattataatcttatctggatctgagccacaaagtttaacaactctaaggcaagcttgctcaatcaagattgccatctgatccaagtatactgtgagtgttctaacagtattgtgaggcagaaaagaccattcaactaagtcctcactctgagctataacccctgtaggagaatggagagtagggaacacaatgaactgtaatggtaaacttgactctattctattaacctgggcctgttgtattttttcttcaattatttgtaattctttgtcagcctcaggagtcagttatcatttactattgagagcagggtctcctcttaaaatagagaacagattagacataacatggtagggattcccaaagtaggtcaaattcaactgatatcccctaataatttttgaaaatcatttagttttcagagagtcttttcgaatttgaaccttttggggtttaattgccctttcctgaacctgcatttccaaatattggaaaggagtggccgtttgaattttatctggtgctatgagcaatccagcattggctagcacctcctgtaaatatgaataacactggataagttggtctcgattttcagccgcacacaatatgtcatccatataatgaatgacatatgaatcgggaaactgatctctcacaggttgaacatccttccccgcaaaagtttgacaaatagtaggactattcaacctaccctgcggcaagactttccaatgatatctggctgctggttccttgttgttcatagcaggaatagtaaaagtaaatttctcaaaattggactctgctagaggaatattaaaaaagcaatccttcaaatctataattattaatggccagtctctaggaatcatggtgggcgatggaagccctggctgcagggcccccatcagctggatgactgcattgaccgctcgtaagtcggttagcatgaaccatctgctggattttttctttattacaaacactagcgaattccatggaggaaatgtgggctcaatgtttcctttgtttaattgctctttgactaattcctgtaaggcccccaatttttcctgagaaagtggcccctgctcaacccaaacaggattttgggtcttccattttaagggaatagaacttggagactcaacagtgaccagccctaaaaatggtaacctaatccttttcagtcattttttacagtaacttgtatgggttcaataatgccagccccctgtcttcctaggccttttctgggaacatagcccatgtttgacattattttttgactagcttgaccaaactggggagaagggattgaaatttctgtgccccattgctgaagcagatctctcccccataagttatcaagaatgggcataattagaggttgtagtgtgccttcctgttcttctggaccaagacatggtaagataaaagtactttggaaaacttctgaagcaattctgaccccaacaagacctactggggccttttgtttgggccagttttttggccattgataaagagctatgatcgacacgtctgcttctgtgtccaccagaccctcaaattgttttccttgaatagtaaccatacaaataggtctattgtcagagacttgatgtacccaataggtagcattgcctgctgaatttgtgttccaaatcctcctgttcttttttctgagctttctcctaacttaacatatggtaaaagcaacagttgagctattctgtcaccttgattagcactccagggaacagtggaggagataacaatttgaatttctccctggcaatcagagtccactactccagtatgtacttgaattccctttaagtttaagctggaccttcccagtataagtcccaccgtgccatttcacaatgggccataaacttccactgggaccttcctaggaggctccccaggaaggagggatatggcttcggtacagcataaatctactgccccacttttagctgtggagggggacaattcctgtacattcatacagggatagactgggctgaggacactccgtttggagttggggacatcccatcctgaattgggaatgccccattttgaatcggggcccagggctggcccttctgtccgtttcctggcaagttctgtctgtctgctgtcatcaaactttgaatgacattgattagcacagtcttttccttttttacttctaggaaaggtacttggttccctgctttttcctcctgagttttgccttttttggctctttgtacactctctttttgtatgtcctatctgtccacaattatagcaagatccagggcacactcatatgttttttgttacccttagtccagccattccttgagcaaggaggctggccttatataagtgcctgccaatgccatcacaggctttaatgtatactcttaaagttttttcctcatttagatctgcctttcccttaataggtctaattgctgcctgacattctgtattaacattttcataagcaagtagctggacgatcactttcctggcatgagaatccaaaatagccttttgagccacatcttgcaaatgaatgataaaatctggataaggctcccttcgaccctgtcaaactgagttaaaagaaggataagtagtaccagggtagtgaattttttcccaggctcttaggcatatagttctgagctgatcaacagcctcatcacccattaccatctgttgatttagagtaccccatgcctgtccacttccaagcaattgatcagatgtgatattaatgaaagtttgggcttgagcatttctgcatgcctgatttattgcttcatccatccaccaggttttaaattggagaaattgagagggggcagggtggatcaggctaatgtctcccaatccataggtattaaatgctggttatacgccacagattgtaacaaggaatgaacataaggagaatttggcccatattgtccaactgcttgctttaagtcttttaatattttaaaaggaaatggctcccagcacgcttgagcatgttctccaggctcctcagctggcgaaataattaccagaaactgccaagcatccaaatcccccatttctcatgcctggcaaatggatgcctggattatccctgcgccataatatgtatttgggccggttcacagcattcctctaccataattaacaggtggaccaacctggatcattccctcactgtaattggctgttgggcaagactgaagcttccctttgccatagttaatggtggggcgtgcaacaatgggagtggcaagctgcgtctcaggctctcgttacaaaaattcataaggctgaggcaggggtggccgttccggaccttcccctaaaggcgcagtaggtggcactgtttcttcagtaggtggaactgtttctttcataagtttttggaggttagcccatgtagcttcctgtttctcccccttttttaaactagactgtgatggttcactttgctgatcatcagactcatgattattaaacttttgtatgtcatcctgaaactcctcctcctcagtgtagaagggctccagtgctgttttaattgctggccacacagaccaagtggagaaggaaatatcgtaaccctcttgttttgctccttgtaagtctgatccgaccttgtcccaatcttttacattcatggttccatatcctgggaacaaaggagaatacttttctatgagatggaacaaagatgtgagattttgggtactcacaattaccccgctgtggcacaataactgctgcaccaggcttaagtaatttgcaaacttactttcagcctgacccatattttcctgaggttaccctggaattctccgagcaccctacttacccgtagagcctgaagtgaaaacgtactcgggcaacctttgtcagtcgtcctccactttccacgctctggcgtttcttcactggattatttgtagagattatggggagccccacgttgggtgccagatgttggggaaaccagccccacaccacccagtgggtaccccaagtctgacagacacaaaggagttagaaagagacagaataagcatttaaaaggcgggttcaggggaccagagcatcagaggcttgctcacggcccagagctcttgggcttcacgcaatttattggcttacaagctctttgttcttagggcagatgggagggggaggaagggatgaggaacaggattaatcagtgaaggagaactcgtgagtcattcgataagatgtgtagcagtggtggtttctgtgaatttccttgagcaaagatgtgtgtctaaactacttaagatctttaacttaccaggactgaaacaggtggaagtgggtttcaggaggagccaagatgtttgattatactccattgcttcaagggagtgtaatctccctgaccaacctgtggaatgccgctgagtggttatgctcccagggcataaagacatgaaggcaataaggagacttttctccttagaggctgcccatggcttcccatgggtgtctcacacagaggagaccaactcaactggcaacccagaaactctctttcccaca----------------------------------------------------------------------------------------------------------------------------------------------------------------------------------------------------------------------------------------------------------------------------------------------------------------------------------------------------------------------------------------------------------------------------------------------------------------------------------------------------------------------------------------------------------------------------------------------------------------------------------------------------------------------------------------------------------------------------------------------------------------------------------------------------------------------------------------------------------------------------------------------------------------------------------------------------------------------------------------------------------------------------------------------------------------------------------------------------------------------------------------------------------------------------------------------------------------------------------------------------------------------------------------------------------------------------------------------------------------------------------------------------------------------------------------------------------------------------------------------------------------------------------------------------------------------------------------------------------------------------------------------------------------------------------------------------------------------------------------------------------------------------------------------------------------------------------------------------------------------------------------------------------------------------------------------------------------------------------------------------------------------------------------------------------------------------------------------------------------------------------------------------------------------------------------------------------------------------------------------------------------------------------------------------------------------------------------------------------------------------------------------------------------------------------------------------------------------------------------------------------------------------------------------------------------------------------------------------------------------------------------------------------------------------------------------------------------------------------------------------------------------------------------------------------------------------------------------------------------------------------------------------------------------------------------------------------------------------------------------------------------------------------------------------------------------------------------------------------------------------------------------------------------------------------------------------------------------------------------------------------------------------------------------------------------------------------------------------------------------------------------------------------------------------------------------------------------------------------------------------------------------------------------------------------------------------------------------------------------------------------------------------------------------------------------------------------------------------------------------------------------------------------------------------------------------------------------------------------------------------------------------------------------------------------------------------------------------------------------------------------------------------------------------------------------------------------------------------------------------------------------------------------------------------------------------------------------------------------------------------------------------------------------------------------------------------------------------
>chr2_82022660_82031279
ctgtgggaaagagggtttctggggtgccagttgagttggtctcccctgtgtgagacacccatgggaagccatgggcagcctctgaggagaaaagtctcctgattgccttcatgtctttatgccccaagagcataaccgctcagtggcattccacaggttgctcagggagataacactcccttgaagcagtggagtataaccaaacatcttggctcctcctgatacccgctcccacccgttttagtcctgataagttaaagatcttaagtagtttagacacacacctttgctcaaggaaattcacagaaatcgccactgttatatacatcttatcgaatgactcacaagttctccttcactgattaatccttttcctcatcccttcctccccgtcccatcagccctaagaacaaagatcttgtaaaccaataaattgggtggagcccgagagctctgggctgtgagcaagcctccgatgctccggtcccctggacccgccttttaaacgcttattctgtctaactcctttgtctccgccagactcagggtacccactgggtggtgtggggctgttttgcccaacaCctggtgcccaatgtggggccccccataatctctacaaagtgaagattacaccagaagattacaccagtgaagaaacaccagagcatggacagtgcaggacgactgacgaaggacgcccgagtacgtttttacttcaggctccacaggtaagtagggcacttggagaattccagggtaacctcgtggaaaatatgggtcaggctgaaagtaagtttgctaattacttaagcctggcatggcagttcttgtgccgcggggggcggggtgtaattgtgagtacccaaaatctcacatctttgttctgtcttgtagaaaagtattcttggttcccagaatatggaaccatgaatgtaaaagattgggacaaggtcggatcagacttaaaacgagcacaacaagagggccacaatattcccttttctgcttggtctgtgtggtcggcagttaaaacagcactggagcccttccacactgaggaggaggaggaggagtttcaggatgatatagaaagtttaataaccaagagtctgataatcagcaaagtgaaccatcacagtctaatttaaaaaagggagagaaacaggaaactatatatgctgacctccaaaaacttatgaaagaaacagttccacctactgcagaaacagtgccacctactgcgcctttaggggaaggtccgtagcggccaccccaacttcagcgttatgaatttttggaatgggagcctgagacacggcttgctctcccattgttgcatgtcatgccattaactatggcaaagcaaaccttcaggcttgcccaacagccaattacggtgagagaatgatccaggcttgtccacctgttaattatggtagaggaatgctgtgagccagcccaaatacaaattatggtgcaggcaaatacaatccaggcatccatttgccaggcacaagaaatgggggatttggatgcttggcagtttctggtaattatttcaccagctgaggagcccagaggacatgctcaagcatgctgggagacatttccttttaaaatattaaaagacttgaagcaagaaattggacaatatgggccaaattctccttatgttcattccttgttacaatctgtggcttataaccagcgtttaatacctatggattgagagtcattagcctgatccatcctgtccccctctcaatttctccaatttaaaacctggtggacagatgaagcaacaaatcaggcatgcagaaatgctcaagcccaacctctcattaatatcacaactgatcaattgcttggaatcggacagacatggggtactctaaatcaacagatggtaatgggtgatgaggttgttgatcagctcagaactatatgcctaagagcctgggaaaaaaatcatgaccctgatactacttaaccttcttttaactcagttcgtcagggtccaagggagccttatccagattttatcacccatttgcaagatgcagctcaaaaggctatttcggattctcatgccaggaaagtgattgtttagctgcttgtttatgaaaatgctaatacagaatgtcaggcagtaattacacctattaagggaaaggcagatctaaatgaggaaaaaactttaagtgaatacattaaagcctgtgatggcattgtgggacacttatataaggccagcctccttgctcaggcaatggcaggactaagcgtaaaaaaaaaaaaaacacaggagtgttccctggatcttgctataattgtggacagataggacatacaaaaagagagtgtacagagagccaaaaaaggcaaaactcaggaggaaaaagcagggaaccaggtacctgtcctagatgtaaaaaaggaaaacactgggctaatcaatgtcattcaaagtttgataaccatggacggcccttgctgggaaacagagagaggggccagccctgggccctgattcaatactgggcattcctaattcaggacgggatgtccccaactccaaacggagtgttcccagcccagagtatccctgtacaaatgtacagcagttgtccccctccatagctaaaagggtggcagtagtcttatgctgtacagaagccttattcctccttcctggggagcctcctaggaaggtcccagtgggagtttacggcccattgccaaatggcatggtgggacttatactgggaagggccagcttaaacttaaagggaattcaagtacatattggagtagtggactctgattgccagggagaaattcaaattgttatctcctccactcttccctggagtgctaatccaggtgacagaatagcttaactgttgcttttactatatgttaagttaggagaaagctcagaaaaaagaacaggaggatttggaagcacaaattcagcaggcaaggttgcctattgggtaaatcaagtctctgacaatagacctattcgtatggtcacttttcaaggaaaacaatttgagggtctggtcaacacaggagcagagatgttgatcatagctctttatcaatggctaaaaaactggcccaaacaaaaggccccatgggtcttgctggggtcagaactgctgcagaagttttccaaaatacttttatcttagcatgtcttggtccagaagaacaggaagtcacaatacaacttctaattatgcccatttccgtcagcttataggggagagatctgcttctgcaatggagcacagaaatttcaatcccttctccccagtatggtcaagctagtcaaaaaataatgtcaaacatgggctatgttcccagaaaaggcctaggaaaacaggagatgggcatcattgaacctatacaggttactgtaaaaaaaatgactgaaaaggattaggttatcatatttacgggtggttactgttgagcctccaagtcctattcccttaaaatggaagacccaaaattctgtttgggtcaatcagtggccactttctcaggaaaaactgggggccttacaggaattagtcaaagagcaattaaacaaaggaaacagtgagcccacattttctccatggaatttgccagtatttgtaataaataaaaaatcaggcagatagcgcatgctaaccgacttacgagcggtgaatgcagtcatccaaccaatgggggtcctgaagccccagcttccatcccccacgattcctagagactggccataaataattatagatttgaaggattccttttttaatattcctctagcagagtctgattttgagaaatttgcttttactattcttgctatgaacaacaaggaaccagcagtcagatatcattggaaagtcctgcctcagggtatgttgagtatttctacaatttgtcaaacttttgtggggaagactattcaacctgagagagatcagtttcccgattcgtatatcatccattatatggatgacatattgtgtgcagccaaaaatcgagaccgacttagccagtgttattcatatttacaggaggtggtagccaatgctggattgctcatagcaccagataaaattcaaacagccactcctttccaatatttggaaatgcaggttcaggaaagggcaattaaaccccaaaaggttcaaattcaaaaagactctctgaaaactttaaattattttcaaaaattattaggggatataaattggattcgacctactttgggaatccctacctatgctatgtcaaatctgttctctattttaagaggagaccctgctctcaatagtaaacaagaactgactcctgaggctgccaaagaattacaaatgattgaagcaaaaacataacaggcaaaggttaatagaatagactccagtttaccattacagttcattgtgttccctactctccattctcctacaggggttatagttcagcatgaggacttagttgaatggtcttttctgcctcacaatactattagaacactcacagtatacttggatcagatggcaatcttgattgggcaagctcaccttagagttgttaaactttgtggctcagatccaggtaagattatactaatgaataaaaatcagattcggcaagcctttgttagttcagtcaattggcaaataaatttagttgtcttcactggagtttttgacaatcattatccaaaaaacaaaatttttcagtttttaaagctaactacatgggttcttccaaaaattacccgtagtgctccattggaagaagcagtgactgtgtttacagatgtctctagcaatagaaaagcagcttatgtaggacctaaaaacagaattattcaaactgactttcgatcggcacagagggctgaattacaggcagttatagctgtgttagaagactttaagcaacctgtaaatattgtccctgattcagcttatgttgttcaagccactcaatacacagaaactgtactcattaaatatcttgtggatgaacaactctatcagctgttttcttctttacaaaaggcagtgtgtgatcactgttttcctttctatattacgcacatttgagcacgtactaatattcctgggccccttgtaagggctaacgatcaagctgatttactagtttccactgtgcttactaatgcccaagattttcactccctaacacatgttaatgcagcaggacttaacaaaaatattagattacttggagacaggcaaagacattgtgcaacattgccctcagtgccaggtactacaactgccacatgaaggggctggtgttaacccatggggattaaccccgaatatgctgtggaaaatggatgtaacccatgtaccttcatttggggaactttcatacatccatgttactatagataccttttctcatcttgtattggcaacttgccaaacaggagaggcagctgctcatattaaaagacatttactttcctgtttcgctgccatgggcatcctacaaaagattaaaacacacaatggcccaggctactgtagtaaatctttacaagcattccttcaacaatggcacattgagcacagtactggaataccctataattctcaaggccaagccattgttgaacaggctaatcaaaccttaaattctcaatgacaaaaacaaaacacagagtggggaaacagaatactctactccccatatgcagctacaattggctcacataactttaaattttttgaatttgtctagagatcaggttacaacggaagcagagcagcatttgacagggcaaagaataaatcctcatgaaggaaaacatgtgtggtggaaggacgtcagaaccaaaacctgggaaaaggcaaaatcattacatgggatcaagggtttgcttgtatctcaccagaaggtaatcagcttcccgtctgggtacccacaagacatcttaagctgtgccatgagccagaatccaaggaagaggtaaaaacctcagaacgtccctgcacccccagtttgtcagatggctcagatgaacatctctgtcgagcagatggaaacggtaaaactccccatggaactccactgacctgggggcaaatgaagagactagctcacattgcaaaagacaacctgaggtctcagaacaagctgctgaccaccagtaatctaatggtagctatgatggcagtaacctccctggcggtgagtctcccgatagctgaggcagatcaaaattacccttattgggcctacactccattcccaccactgatgaggcctgttacatggttagaccccctggtggaggtttatgttaatgatagtgtctggatgcctggaccaagagataactgaggtcctactcatccagaggaggaaggaatgttaacgaatgtttccattggttatcgctttcctcccatctgcctagggccagatgcaggatgtttaaattgtgataaacaaagttggatggtttatgtccctacacataatggatcaaaagcctctattcatgcagtcagtggaagaacatttcaatctttggacactattaaataccgtgagcacagctatgttatgacacatcgccagattaataaatttaaacctaataagaagccctgccctaggcaggccattaaatgatctggaaagctagaggtgctaacctgggaagattgtattgcaaacagcgctgctgtactgcaaaataaatcctatggaatcatcattcattgggcccctaggggacgctttgcagtaaattgtagtggacagcacaaagattgtagagagactcctattgcaaatgattacccagataatgcaccaaaattatatagaagaattgaaacaaattatcctgttaagtgggaggagaacaatatggctcctccaagcccaaaaatgattgatccaattataagtccagaacatccagaattgtgaaaattaatgatggctcaaaccccaatttggatttggaaaggagaatataaaacagagacccatagtaaaaaacttcgatttgttgtagccataacctctaatcggatggccccattgcagagttgtgttaaacctccttttatgctggcagtgggaaaaattagtatcctatctgactctcaaaccatatcgtgcctcaactgtcatctttttacctacattaattctacctttaataaaaataatagcattttactggttagggcccaagaaggagtttggatacctgtttccctcaataggcgttgggaggcctctccctctatacatattatcactgaagtactaaaaggaatacttaatagatcaaagagattcatatttactttaatagctgtgatcatgggccttatagctgtcatagctactgctgctgctgctgttgttgctttgcactcgtctattcaaactgcaggctttgtagatagttggcagaaaaattcttctaacctttggaattccaaaagccaaatagatgaaaaattggcaaatcaaattaataatctctgtcaaacagtaatttggatgggggatcgaattatgaacttggagcatagaattcaaatgcaatgtgattggaatacttctgatttttgtattactcctagctcttataatgccactgaacaccattgggagattattagacttcacctacaaggaaaagaagataatttaacagtagatattgctaaactgaaaaaacgaggttttgaggcatctcaggctcatctcaccctgctgcctggagctgatattcttgctggagccactgatggcctttctaataccaatcctttaaagtggataaaaaccatgggtggatcaacaattgcaaattttattttggtttgtgtctgtttatgctgtttgtttttagtctacagatgcgcatggcaccttgggagagaagccagacaccgtgaatgggccatgatagcaatggcagttaataataataaaaaaaaaattaataaagataaaaagggggacatgtgggaaagataatttctggggtgccagttgagttggtctcccctgggtgagacacccatgggaagccatgggcagcctctgaaaagtctcctgattgccttcatgtctttatgtcccgagagcataaccactcaacagcattccacaggttgctcagggagataacactcccttgaagcagtggagtataatcaaacatcttggctcctcctgatacccgctcccacccgtttcagtcctgataagttaaagatcttaagtagtttagactcacacttttgctcaaggaaattcacaggaatcgccactgttatacatcttatcaaatgactcaggagttctccttcactgattaatccttttcctcatcccttcctccccctcccatctgcccaaagaacaaagattttgcaaaccaataaattgggtggagcccaagagctctgggctgtgagcaagtcttcaatgctccagtcccctggatccaccttttaaatgtttattctgtctctttctaactcctttgactctgccagactcagggtacccactgggtggagtggagctggtttccccaaca----------------------------------------------------------------------------------------------------------------------------------------------------------------------------------------------------------------------------------------------------------------------------------------------------------------------------------------------------------------------------------------------------------------------------------------------------------------------------------------------------------------------------------------------------------------------------------------------------------------------------------------------------------------------------------------------------------------------------------------------------------------------------------------------------------------------------------------------------------------------------------------------------------------------------------------------------------------------------------------------------------------------------------------------------------------------------------------------------------------------------------------------------------------------------------------------------------------------------------------------------------------------------------------------------------------------------------------------------------------------------------------------------------------------------------------------------------------------------------------------------------------------------------------------------------------------------------------------------------------------------------------------------------------------------------------------------------------------------------------------------------------------------------------------------------------------------------------------------------------------------------------------------------------------------------------------------------------------------------------------------------------------------------------------------------------------------------------------------------------------------------------------------------------------------------------------------------------------------------------------------------------------------------------------------------------------------------------------------------------------------------------------------------------------------------------------------------------------------------------------------------------------------------------------------------------------------------------------------------------------------------------------------------------------------------------------------------------------------------------------------------------------------------------------------------------------------------------------------------------------------------------------------------------------------------------------------------------------------------------------------------------------------------------------------------------------------------------------------------------------------------------------------------------------------------------------------------------------------------------------------------------------------------------------------------------------------------------------------------------------------------------------------------------------------------------------------------------------------------------------------------------------------------------------------------------------------------------------------------------------------------------------------------------------------------------------------------------------------------------------------------------------------------------------------------------------------------------------------------------------------------------------------------------------------------------------------------------------------------------------------------------------------------------------------------------------------------------------------------------------------------------------------------------------------------------------------------------------------------------------------------------------------------------------
>chr15_45234477_45243073
ctgttggggaaactagcccacaccatccagtgggtaccccgagtccagcagagacaaaggagttagaaagagacagaataagcatttaaaaggtgggtccagggaactggagcatcggaggcttgctcacggcccagagctctcaggcttcacccaatttattggtttacaagccctttgttcttagggcagatgggagggggaggaagggatgaggaaaaggattaatcagtgaaggagaactcatgagtcattcgataagatgtacagcagtggtggtttccgtgaatgcccttgaacaaaggtgtgtgtctaaactacttaagatcttgaacttattgggactgaaacaggtggtagcaggtttcaggaggagccaagatgtttgattatactccactgcttcaagggagtgttacctccctgagcaacccgtggaatgccgctgagcgattatactctcagggcataaagacataaaggcaataaggagacttttctcctcagaggccgctcatggcttcccatgtgtgtctcacacaggggagaccaactcaactggcaccccactaactctctttctcacatgtcccccttttttgtctttattaattttttttgactaataaccgccattgctatcatggctcatttacggtgtctgacgtctctcccaaggtgctgtctgcatctgtagactaaaaacaaacagcataaacagacacaaaccaaaataaaatttgcaattgttgatccacctatggttttaatccactttaaaggattggtattagaaaggccatcagtggctccagcaagaatatcagctccaggcaacatggtgagatgagcctgagatgcctcaaaaacttgttttttcaatttaatttaatattaaattatcttcttttccttgtgggtgacaactaatcatcacccaatggtgttcagtggtattataagagctaggagtaatacaaaaatcagaagtatttcaatcacgttgcatatgaattctatgctccaagctcataatctgatctcccatccaaattactgtttgatggagatcattaatttgatttgccagtttttgatctatttggctttgggaattccaaagcttagaagaatttttctgccaactatccacaaagcccacagtttgaatagaagagtacaaagcatcaccagcaggagcagcaggagcagcagtagctgtgacagctataaggcccatgatcacagctattaaagtaagtatgaatctctttgatctattaagtattccttttagtacttcagtgataatacgtatggaagtagaggcctcccagggtctactgagggaaacaggtatccaaactccttcttgggccctaaccagtaaaacgctattatctttattaaaggtagaattaatgcaggtaaaaagatgacagttgaggcatgatatggtttgagagtcaggtaggatattaatttttcccactgccaacataaaaggaggtctaacacaactctgcaatgggaccaactgattagaggtcatggctacaacaaatcgaagttttttactacgggtctctgttttatattctcctttccaaatccaaattggggtttgagccatcattaatttctacaattctagatgttctggacttataattggatcaatcatttttgggcttggaggagccataccattttcctcccacttaatagggtaatttgtttcaatttttctatataattttggtgcattatcttggtagtcgtttgcaaaaggagtctctctacaatctttgcactgtccagtacaatttactgcaaagtgtcccctaggggcccaatcaatgattccataggaattattctgcagtacagcagcactgtttgcaatacaatcttcccaggttagcacctttagctttccagaccatttagtggcctgcctagggcagggcttcttattgggtttaaatttattaatctggcgatgtgtcataacatagccatgctcagggtatttaatagtgtccaaagattgaaatgttcttccactgattgcatgaatagaggcttttggtccattatgtgcagggacataaaccatccaaatttgtttatcataatttaaaaatcctgctgctggccccaggcagatgggaggaaagcgataaccaatggaaacattcattaacattccttcctcctctggatgagtaggacctcggttatctgttggtccaggcatccagacactatcattaatataaacctccaccagggggtctaaccatgtaacagacctaatcagtgggggaatggaatgtaggcccaataaatgtaattttgatctgccccagctacggggagactcaccgccaaggagattactgccatcatagctatcattagattactggtggtcagcagcttgttctgagacctcaggttctcgtctgcaatgtgagctagtctcctcatctgcccacaggtcggtggagttgcttggcaagttttactggtttccatctgctcaacagagatgttcatctgagccatctgatgaaccaggggtgcagggacattccgaggtcttttcctcttccttggattctggctcatggcacagcttaagatgtcttgtgggtacccagacaggaagctgattctctcctggcaagatacaagcaaaaccctcgaccccatgtaatgattttgcccttttcccaagtttggttctgacgtccttccactacatgttttccttcatgaggatttattttttgtcctgtcaaatgctgctctgctgccgttgtaacctgatctctagacaaattcaaaaaatttaaagtgataagagccaattatagctgcatatggagagtagagtgttctctggttcccccctctgtcttttgtttttgtaattgagattttaaggttcgattagcctgttcaacaatgtcttggccttgagaattacagggtattccactactgtgctcaatgtgccattgttgaagaaacgcttgtgaagatttactatagtagcctgggccactgtctgttttaatcttttgtgggatgtccatggcagcaaaacaaaaaagtaaatgtcttttaatatgagcagctgcctcacctgtttggcaagctgcccatacaaaatgagaaaaggtatctatagtaacatggacgtatgaaagtttcctgaatgaaggtacatgggttacgtccatttgccacaacatattgtgggttaatccccacggattaacaccagtcccttcacgtggcagttgtagtacctggcactgagggcaatgttgcacaatgtcctttgcctgtctccaagtaatctgacatttttgtttaagtcctgctgctaacatgtgttagggagtgaaaatcttgggcattagtaagcacagtggaaactagcaaatcagcttgatagttagcccttacaagtggccctgggagattaatgtgtcctcaaatgtgcataatatagaaaggaaaacagcgatcatgcactgccttttgtaaagaagaaaacagctgatagagttgttcatctgcaagatatttagtgagtgcagtttatatgtattgagtggtttgaacaacataagctgaatcagagacaatatttacaggttgcttaaagtcttctaacacagctataactgcctgtaattcagtcctctgtgctgattcaaagtcagtttgaataattctgtttttaggtccaacataagctgcttttccattgctagagccatctgtaaacacagtcactgctccttccaatggagtactatgggtaatttttggaaggacccatgttgttagctttaaaaactgaaaaattttgttttttggataatgattgtcaagaacttcagtgaagccagctaaatttatttgccaattgactgaattaagaaaggcttgctgaatctgatttttattcattgaaactataatcttatctggatctgagccacaaagtttaacaactctaaggcgagcttgtccaatcaagattacgatctggtccaagtatactgtgagtgttctaacagtattgtgaggcagaaaagaacattcaactaagtcctcactctgaactataacccctgtaggagaatggaaagtagggaacacaatgaactataatggtaaacttgagtctattctattaacctgggcctgttgtattttttcttcaatcatttgtaattctttggcagcctcaggagtcagttcttgtttactattgagagcagggtctcctcttaaaatagagaacagattagacatagcataggtagggattcccaaagtaggtcaaatccaattgatatcccctagtaatttttgaaaatcctttaaagttttcagagagtcttttcgaatttgaaccttttggggtttaattgccctttcctgaacctgcattcccaaatattggaaaggagtgaccgtttgaattttatctggtgctatgaacaatccagcactggctaccacctcctgtaaatatgaataacactggataagttggtcttgattttcggctgcacacaatatgtcatccatataatgaatgatatacgaatcgggaaactgatctctcacaggttgagtagccttccccacaaaagtttgacaaatagtaggactattcaacctaccctgcagcaggactttccaatgatatctggctgctggttccctgttgtttgttcatagcaggaatagtaaaagcaaatttctcaaaattagactctgctagaggaatattacaaaagcaatacttcaaatctataattattaatggccagtctctaggaatcatggtgaaggatggaagccctggctgcagggaccccattggctggatgactgcactgaccacttgtaagtcggttagcatgtggcatctgctgcatttttttatttattacaaacactggctaattccatggagaaaatgtgggctcaatgtttcctttgtttaattgctctttgactaattcctgtaaggcccccaatttttcctgagaaagcagccactgcttgacccaaacaggattttgggtcttccattttaagggaataggatttggaggctcaacggtgactgcccctaaaaatggtaacctaatcctgttcagtcattttttacagtaacctgtatgggttcagtaatgcccatctcctgttttcctaggccttttccaggaacatagcccatgtttgacattattttttgactggcttgaccataccagggagaagggattgaaatttctctgccccatttgtgaagcagatctctcccccataagttaacaggaatggatgtaattagaggttgtattgtgccttcctgttcttctggaccaagacacggtaagataaaagtactttggaaaacttctgaagcagttctgaccccaacaagacccactggggccttttgtttgggccagttttttggccattgataaagagctatgatcgacacatctgctcctgtgtcgaccagaccctcaaattgttttccttgaatagtgaccatacaaataggactattgtcagagacttgatttacccaataggcagccttgcctgctgaattcgtgcttccaaatcctcctgttcttttttctgagctttctcctaacttaacatatggtaaaagcaacatttgagctattctgtcacctggattagcactccagggaacagtggaggagataacaatttgaatttctccctggcaatcagagtccactactccagtatgtacttgaattccttttaagtttaagctggaccttcccagtataagtcccactgtgacatttggcaatgggccataaactcccattgagaccttcctaggaggctcctcaggaaggagggatacagcttccgtacagcataaatctactgccctgcttttagctgtggagggggacaattgctgtacatttgtacagggataggctgggccaggaacactctgtttggagtcagggatgtcccatcctgaattgggaatgccccattttgaatcggggcccagggctggcccctctgtctgcttcctggcaagggctgtcctctgttatcaaactttgaatgacattgattagaccagtgttttccttttttacatctaggacaggtccctggttccctgctttttcctcctgagttttgccttttttggctctttctacattctctttttgtatgtcctatctgtccacaattatatcaagatccagggaacactcgtgtgttttttgttacccttagtccagccattgcctgagcaaggaggatggccttatataagtgatccctaatgccactgcaggctttaatgtattcacttaaagttttttcctcatttagatctgcctttcccttaataggtctaattgctgcctgacattctgtattagcattttcataagcaagcagttgaactttcctggcatgagaatccaaaatagcctttgagctgtgtcttgcaaacgggcgataaaatctggatgaggctcccttggaccctgtcgaactgagttaaaagaaggataagtagtaccagggtcatgaattttttcccaggctcttaggcatatacttctgagctgatcaacagcctcatcacccattaccatctgttgatttatagtacctcatgcctgtccgattccaagcaattgatcagatgtgatattaatgggaggttgagcttgagcatttctgcatgcctgatttgttgcttcatctgtacaccaggctttaaattgcagaaatggagagggggatagggtggattgggctaatgactcccaatccataggtattaaacacctgttataagccacagattgtaacaaggaatgaacataaggagaattcggcccatattgtcctattgcttgctttaagtcttttaatattttaaaaggaaatggctcctagcgtgcttgggcatgttctctgggctcctcagctggcgaaataattaccagaaactgccaagcatccaaatccctgatttctcatccctggcgaatggatgcctggattgtccctgtgccataatttgtatttgggccggcttgcagcattcctttactataattaacaggtggacaagcctggatcattccctcactgtaattggctgttgggccagcctgaagcttccctttgccacagttaatggtggggcgtgcaacaatgggagtgacaagctgcatctcaggctctcatttcaaaaattcataaggctgaggtgggggtggccattccggaccttcccctaaaggcacagtaggtggcactatttctgcagtaggtggaactgtttctttcataagtttttggaggttagcatatatagcttcctgtttcttcccctttttaaaattagactgtgatggttcactttgctgatcatcagaatcctgattattaaacttttctatgtcatcctgaaactccttctcctcctcagcgtggaagggctctagtgctgttttaattgctgaccacacagaccaagcggagaaaggaatatcgtggccctcttgttgtgctcgttttaagtctgatccaaccttgtcccaatcttttacattcatggttccatattccaggaaccaaggagaatacttttctacgagatggaacaaagatgtgagattttgggtactcacaattaccccccaccacggcacaataactgccgcaccaggcttaagtaattaacaaacttactttcagcctgacccatattttcctgaggttaccctggaattctccaagtgccctacttacccatagagcctgaagtaaaaacgtactcaggcatccttcatcagtcgtcctccactttccacactctggcgtttcttcactggattatttgtagagattatggggagccccatgttgggcgccagatgttggggaaaccagccccacatcacccagcgggtacactgagtctagaggaaacaaaggagttagaaagagacagaatagcgtttaaaaggcgggtccaggggactggagcatcggaggcttgctcacagcccagagctctcaggctctgccccaatttatcggtttacaagctctttgttcttagggcagatgggagggggaggaagggatgaggaaaaggattaatcagtgaaggagaactcatgagtcattcgataagatgtatagcagtggcggtttctgtgaatttccttgaacaaaggcgtgtgtctaaactacttaagatcttgaacttatcgggactgaaatgggttggagcaggtttcaggaggagccaagatgtttgattatactccactgcttcaagggagtgttatctccctgagcaacctgtggaatgccactgagcagttatgctcttcgggcataaagacatgaaggcaataaggagacttttctcctcagaggccgcccatggcttcccatgtgtgtctcacacaggggagtccaactcaactggcacctcagaaactctctttctcaca---------------------------------------------------------------------------------------------------------------------------------------------------------------------------------------------------------------------------------------------------------------------------------------------------------------------------------------------------------------------------------------------------------------------------------------------------------------------------------------------------------------------------------------------------------------------------------------------------------------------------------------------------------------------------------------------------------------------------------------------------------------------------------------------------------------------------------------------------------------------------------------------------------------------------------------------------------------------------------------------------------------------------------------------------------------------------------------------------------------------------------------------------------------------------------------------------------------------------------------------------------------------------------------------------------------------------------------------------------------------------------------------------------------------------------------------------------------------------------------------------------------------------------------------------------------------------------------------------------------------------------------------------------------------------------------------------------------------------------------------------------------------------------------------------------------------------------------------------------------------------------------------------------------------------------------------------------------------------------------------------------------------------------------------------------------------------------------------------------------------------------------------------------------------------------------------------------------------------------------------------------------------------------------------------------------------------------------------------------------------------------------------------------------------------------------------------------------------------------------------------------------------------------------------------------------------------------------------------------------------------------------------------------------------------------------------------------------------------------------------------------------------------------------------------------------------------------------------------------------------------------------------------------------------------------------------------------------------------------------------------------------------------------------------------------------------------------------------------------------------------------------------------------------------------------------------------------------------------------------------------------------------------------------------------------------------------------------------------------------------------------------------------------------------------------------------------------------------------------------------------------------------------------------------------------------------------------------------------------------------------------------------------------------------------------------------------------------------------------------------------------------------------------------------------------------------------------------------------------------------------------------------------------------------------------------------------------------------------------------------------------------------------------------------------------------------------------------------------------------------------------------------------------------------------------------------------------------------------------------------------------------------------------------------------------------------
>chr8_43694016_43702583
CTTttggggaagccatccccacaccacttggcgggtaccccaagtccagcagagacaaaggaattagaaagagacagagtaagtgtttaaaaggtagatccaggggaccggagctccagaggcttgctcatggcccagagctctttggctgtgcctaatgtattggtttacaagctctttgttcttaggacagatgggaggggaggaagggatgaggaaaatgattaatcagtgaaggagaactcgtgagtcattcaataagatgtatagcagtggccgtttctgtgaatttctttgagcaaaggcgtgtgtctaaactacttaagatctgtaacttactggcactgaaaagggtgagagtgggtttcaggaggagccaagatatttgtttataactccactgcttcaagggagtgttatctccctgagcaacctgtggaatgccactgagcgattatgctcttggggcataaagacatgagggcaataaggagacttttctgttcagaggccacccatggctccccatgggtgtttcacagaggggagaccaactcatctggcaacccaaaaactctctttcccacatgtccactctttttttctgtattaactttttttgttaataaccgccattgctatcatggcttgttcacagtgtctggcttctcccaaaggagccgtcagcatctgtagactaaaaacaaacagcataaacagacacaaaacaaaatacagtttgcaattgctgatccactttggttttaatccactttaaaggattggtattagaaaggtcatcagtgactcctgcaagaatatcagctccaggcaacaggctgagatgagcctgaggtgcctaaaaaagttgttttttttcagtttagcattatctagtgttaaattgtcttcttttccttgtaggtgacgtctaatcatctcctagtggtgttcaatggcattgtaagagctagcagtaatacaaaaatcagaagtattccaatcacattgcatttgaattctatgctctaagctcataatccgttctcccatccaaattactgtttgacggagattattaatttgatttgccaatttttgatccatttggctttgggaattccaaagcttagaagaatttttctgccaactatccacaaagcccacagtttgaatagaagagtgcaaggcaacaccaacagcagcagcagtagttgtgacagttatgagtcccatgatcacagctattaaagtaaatatgaaactctttgatctattaagtattccttttagtacttcagtgacaatatggagggagaggcctcccaaggtctatttagggaaacaggtatccaaactccttctcgggccctaatcggtaaaatgctactatctttattaaaggtagaattaatgcaggtaaaaagatgacagttgagtcatgatatggtttgagaatcaggtaggatattaatccttcccactgccaacataaaaggaggtttaacacaactatgcaatgggaccatctgattagaggtcatggctacaacaaatcgcactttttttactatggatctctgttttatattttcctctccaaatctgaattggggtttgggccatcattaatttttacaattctggatgttctggacttataattggatcaatcgtttttgggcttggaggagccatgcccttctcctcccacttaatagggtaatttgtttcaattcttctataaaattttggtacattatccgggtagttgtttacaaaaggagtctctctacagtcttcacgctgtccagtacaagttactgcaaagtgtcccgtaggggcccaatcaatgatgattccaaaggatttgttttgcagtacagcagtgctgtttgcaatacaatcttcccaggttaacacctctagattttcagaccatttagtggcctgcctagggccgtgattcttattaggtttaaatttactaatctggtgttgtgtcataacatagccatgctcaaggtatttaatagtgtacacagagtgaaatgttcttccactgattacatcaatagaggtttttgatccattatgtgcaggaacataaaccatccaactttgtttatcataatttaaacatcctgctgctggccccaggcagatgggaggaaagtgataaccaatggaaacattcatcaacattccttcctcctctggatgagtaggacctcagttatctgttggttccggcatccagacactatcactaacgtgaacctgcactggggggtctaaccatgtaaaaagcctaatcagtggtgggaatggaatgtaggcctaataagtgtaattttggtctgcctcagctatggggagactcaccaccagggagattattacaagcatagctaccattagattactggttgtcagaagcttgttctgagacctcagtttctcttctgcaatgtgagatagtcttttcatctgaccccaagtcggtggagtagcttggtgagctttactggtttccatctgctcaacagagatgttcatctgagccatctgatgaactggggatgcaaggatgttccgaggtattttcctcttccttggattctagctcatggcacagcttaagatgttttgtgggtaccctgaaaggaagctaattctcttcttgtgagacaagcaaactggacctcatgtaaagattttgcccttttcccaggttttggttctgacgtccttccaccacacgttttccttcatgaggatttattttttgccctgtcaaatgctgctctgcttccattgtaacctgacttctagacaaattcaaaaaatttgaagtgataagagccaactgcacctgcatatggggagtagagtcttctctggttcccccttctgtctcttgtttttgtaattgagatgttaaggttcgattatcccattcaacaatggcttggccttgagaattatagggtattccagtactgtgctcaatgtgccattgtggacagaatgcttgtaaagatttactatggtaacctgggccattgtctgttttaatcttttgggggatgcttatggcagcgaaacaagaaaaagtaaatgtattttaacatgagcagctgtctcacctgtttggtaagttgcccaaacaaaatgagaaaaaatatctatagtaacatggatgtatgaaagtttcccgaatgaaggtacatgggttacatccatttgccacaacatattggagataaccgctgtgggttaacaccagtcccttcatgtggcagttgtacctggcactgagggcaatgtagcacaatgtcttttgcctgcctccaagtaatttgatatttttatttaagtcctgctgcattaacatgtgttagggtgtgaaaatcttgggcattagtaagcacagtggaaactagtaaatcagcttgatcgttagcccttacaagggacccagaaagattactgtgtgcttgaatgtgcataatatagaaagaaaaacagtgatcatgcactgccttttgtaaaaaagaaaacagcttatacagttgttcatccacaaaatatttaatgagtgtggtttctatgtattgagtggcttggacaacataggctgaatcagagacaatatttacaggttgtttaaaatcttctaacacaggtataactgtctgtaattcagccctctgtgtcgactgaaagtcagtttggataattcagtttttaggtcctacataagctgcttttccattgctagagccgtctgtaaacacagtcacttctctttccaatggagcactatgggtaatttttggcaggacccatgttattagctttaaaaactgaaacattttgtctttttgataatgattgctaagaactccaatgaagacagctaaatttatttgctaattgaccgaattaaaaacgacttgccaaatctgatttttgttcattggaactgtaatcttatctggatctgagccacaaagttgaacaactctaaggcgagcttgcccagtcaagataccgggctgatccaagtatactgtgagtgttctgacagtattgtgagacagaaaagaccattcaactaagtcttcactctgaactataacctctgtaggtgaatggagaatagggaacacaatgaactgtaatggtaaacttgagtctattctattaacctgggcctgttttatttttccttcaatcatttgtaattctttggcagcctcaggagtcagttctcatttactattgagagcagggtctcctcttaaaatagagaacagattagacatggcatagatagggatccccaaagtaggtcgaatccaatcgacatcccctaataatttttgaaaatcatttaaagtttttagagagtcttttcgaatttgaaccttttgggtttaattgcccttccctgaacctgcattcccaaatattggaaaggagtggccatttgaattttatctggtgctctgagcaatccagctttggctacaacttcctgtaaataggaataacactggataagttggtctcgattttctgccgcacacagaatgtcatccctataatgaatgatatacgaatctggaaactgatctctcacaggttgaatagccttccacacaaaagtttgacaaatagtaggattattcaacacaccctgcagcaggactttcaaatgatatctggctgctggttccttgttgttcatagcaggaatagtaaaagcaaatttctcaaaatcagactctgctggaggaatattaaaaaagcagtccttcaaatctataatattaatagccagtttctaggaatcatggtgggggatggaagccctggctgcagggaccccatcagctggatgactgcactgactgcttgtaagacggttagcatgcgccatctaccagattttttgtttattacaagcaccagcaaattccatggagaaattgtgggctcaatgcttcctttgtttaattgctctttgactaattcttgtagggcccccaatttttcctgagaaagcagctgctgttcggctcaaacatgattttgggtcttccattttaagggaataggacttggaggctcaacagtgactgcccctaaaaatggtaacccaatcctttttggtcattttttacagtaacctatatgggttcaacaatgcccatctcctgttttcctaggccttttctgggaacatagcccacgtttgacattattttttgactagcttgactgtactggggagaagggattgaaattcctgtgccccattgctgaagtagatctctcccccataagttaacaggagtgggcataattagaggttgtattgtgccttcctgttcttctggaccaagacaaggtaagataaacttctgaagcagttctgactccaaaaagacccaccagggccttttctttgggccagttttttggccattgataaagagctatgatagaaacgtctgctccagtgttgaccagaacttcaaattgttttccttgaatagtgtccatacaaataagtctattgtcagagacttgatttacccaatagcagcattgtctgctgaatttgtgcttccaaatcctcctgttctttttttctgagctttctcctaacttaacatacagtaaaagcaagagttgagtgattctctcacctggattagcactccagggaacagtggaggaagtaacaatttgaatttctccctggcaatcacagtccactactccagtatgtacttgaattccctttaagtttaagctggaccttccttgtataagtcccagagtgccgtttggcaatgggccataaattcctgttgggaccttcctaagaggctccccaggaaggagggatatggttttgatacagcataaatctactgcatcgcttctagctgtggacggggacaattgctgtacatttgtacagggatagactgggctgggaacactccatttggagttgggggcatcccatcctgaattgggaatgccccattttgaattagggcctgaggctggcccctctctccatttcctggcaagggctatctgctgttatcaaactttgaatgacattgattagcccagtgctttccttttttacatctgggacaggtacctggttccctgctttttcctcctgagtttttccttttttggctatttgcacactctctttttgtatgtcctatctgtccacaattatagcaagatccagggaacactcgtgtgttttttgttacctttagtctagccattgcctgagcaagcaggctgaccttatataagggccctccagtgccatcacaggctttaatgtattcacttattttcctcatttagatctgcctttcccttaataggtctaattgctgcctgacattctatattagcattttcataagcaagcagctgaatgatcactttcctggcatgagaatccaaaatagactttcgagtcacgtcttgcaaatgggcgataaaatctggataactctcccttgggccctgctgaactgagttaaaagaaggattagtagtaccagggtcgtcaatattttcctaggctcttaagcatatagttctgagctgatcaatagcctcatcccccattgccatctgttgatttagagcaccccatgcctgtccgattccaagcaattgatcaggtgtgatattaatgggaggttgggcttgagcatttctgcatgcctgatttgttgcttcatccatccaccaggttttaatttggagaaattaagagggggacagggtggatcaggctaatgattcccaatcggtaagtattaaatgcctgttaaaaggcacagattttaacaaggaattaacataaggagaatttggcccacactgtttaattgctagctctaagtcttttaatattttaaaagcaaatgtctcctggcattcttgagaatgttctcaaggcttctcagctggagaattaattactggaaactgccaagcatccaaatcccccatttctcatgcctggcaaatggatgcctgaattgtgcctgtgccataatttgtatttggactggctcacagcattccgctatgataattaacaggcggacaagcctggatcattcccttactgtaattggctcttgggcaagcctgaagcttcccttcaccataattaatggtggggcatgcaacaatgggagtggcaagtcgcatctcagactcccgttccaaaaattcataagattgaagtgggggtggtcattcaggaccttcccctaaaggagcagtaggtggcactctttctgcagtaagtggaattgtttctttgataagtttttggaagttagcatatatagcttcccatttctcctcctttttaaaagtagactgtgatggttcactttgctgatcatcagactcctgattattaaacttttctgttatcctgaaacttctcctcctcctcctcagtgtggaagggctccactgctgttttaattgctgaccacaaagaccaagcagagaagggaatatcatggcgctcttgtgctccttttaaggctgatccgaacttgtcccaatcttttatgttcatcattccatatttcaggaaccaaggagaatacttttctatgagatggaactaagatgtgaggttttggatactcacaattacccctctgcagtgcaataactgccacaccaggcataagtaattagcaaacttactgtgagcctgacccatatttttccgacattaccatggaattctctgagctccctacttacccatagagcttgaagtgaaaaagtactctggcatcctttgtcactcgtcctccactttccacactctgccgttccttcaccggattatttgtagagattacagggagccccatgttgggcaacggatgttggggaaaccacccccacaccacccggtgagtaccccaagttcagaagagtcaaaggagttggaaagagacagaatacgggtttaaaaggcagatcaagggggcaggagatccagaggcttcctcaaggtccagagctctttggctctgcctaatttattggtttacaagctctttgttcttaggacagatgtgaggggaggaagggaagaggaaaagggttaatcagtgaaggagaacttgtgagtcattcaataagatgtatagcagtggccgtttctgtgaatttccttgagcaaaggcatgtgtctagactacttaagatctttaacttatggagactgaaaagggtgagagtgggtttcaggaggagccaagatatttgtttatacttcactgtttcaagggagtgttatctccctgagcaacctgtggaatgccacggagcaattatgctttaggggcataaagacatgagggcaacaaggagacttttctgctcagagaccacccatggtctctcacataggtgtctcacacaggggagaccatctcatctggcagcccagaaactctctttcccaAA--------------------------------------------------------------------------------------------------------------------------------------------------------------------------------------------------------------------------------------------------------------------------------------------------------------------------------------------------------------------------------------------------------------------------------------------------------------------------------------------------------------------------------------------------------------------------------------------------------------------------------------------------------------------------------------------------------------------------------------------------------------------------------------------------------------------------------------------------------------------------------------------------------------------------------------------------------------------------------------------------------------------------------------------------------------------------------------------------------------------------------------------------------------------------------------------------------------------------------------------------------------------------------------------------------------------------------------------------------------------------------------------------------------------------------------------------------------------------------------------------------------------------------------------------------------------------------------------------------------------------------------------------------------------------------------------------------------------------------------------------------------------------------------------------------------------------------------------------------------------------------------------------------------------------------------------------------------------------------------------------------------------------------------------------------------------------------------------------------------------------------------------------------------------------------------------------------------------------------------------------------------------------------------------------------------------------------------------------------------------------------------------------------------------------------------------------------------------------------------------------------------------------------------------------------------------------------------------------------------------------------------------------------------------------------------------------------------------------------------------------------------------------------------------------------------------------------------------------------------------------------------------------------------------------------------------------------------------------------------------------------------------------------------------------------------------------------------------------------------------------------------------------------------------------------------------------------------------------------------------------------------------------------------------------------------------------------------------------------------------------------------------------------------------------------------------------------------------------------------------------------------------------------------------------------------------------------------------------------------------------------------------------------------------------------------------------------------------------------------------------------------------------------------------------------------------------------------------------------------------------------------------------------------------------------------------------------------------------------------------------------------------------------------------------------------------------------------------------------------------------------------------------------------------------------------------------------------------------------------------------------------------------------------------------------------------------------------------------
>chr13_84869526_84877320
gacTGATTAATCCTTAAtcccatctgccctaagaacaaagagcctgtaaaccaataaattgggtggagcccgggagctctgggctatgagcaagccaccaactctggtcccctggacccaccttttaaatggttattctgtctctttctaactcttgtctctgccagacttgggatacctgctgggtggtatggggctggtttccccaacatctggtgcccaacgtggggctccccataaactctacaaataatcaggtgaagaaataccagagcatggaaagtggaggacgactgacgaaggatgcttgagtacgtttttcacttcatgctctatgggtaagtagggccctcagagaattccagggtaacctcaggaaaatatgggtcaggctgaaggtaagtttgctaattatttaagcctggtgcagcagttattgcaccgcagggggtggtaattgtgagtacccaaaatctcacatctttgttccatctcatagaaaagtattctccttggttcctggaatacagaaccatgaatgtaaaagattgggacaaggtcagaacagacttaaaacgagcacagtaagagggccatgatattcccttctccacttggtctgtgtgatcggcaattaaaacagcattggagcccttccacactgagaaggaggatgaggagtttcaggatgacagaaaagtttaataatcgggagtctgatgatcagcaaagtgaaccatcacagtctagtttaaaaaagggggagaaacgggaagctatatatgctaacctccaaaaacttatcaaagaaacagttccacctactgcagaaacagtgccacctactgcgcctttaggggaaggtccagaatggccactcccacctcagccttatgaatttttggaacaggagcctgagacgcggcttgccactcccattgttgcatgccccaccattaactatggtgaaggaaagcttcaggcttgcccaacagccagttacggtgagggaatgatccaggcttgtccacctgttaattatggtagaagaatgctgcaagctggcccaaatacaaattatgatgcagggataatccaggcatccattcaccaggcacgagaaatgggggatttggatggttggcagtttctggtaattatttcgccagctgagaagcctggagaacatgctcaagcatgctggtagccatttccttttaaaatattaaaagacttaaagcaagcaattggacaatatgggccagattctccttgtgttcattccttgttacaatctgtgacttataaccggcgtttaaaacccatggattgggagtcattagcctgatcaaccctgtccccctctcaatttctccaatttaaaacctggtggatggacgaatcaacaaatcaggcatgcagaaatgctcaagcccaaactcccgttaatatcacatctgatcaactgcttggaattggacaggcatggggtactctaaatcaacagatggtaatgggtgatgaggctgctgatcagctcagaactatatgcctaagagcctgggaaaaaattcactaccctggtactacttatccttcttttaactcagttcgacagggtccaagtgagccttatccagattttatcacccatttgcaagatgcggctcaaaaggctattttggattctcatgccaggtaagtgatcattcagctgcttgcttatgaaaatgcaaatacataatgtcaggcagcaattagacctattaagggaaaggcagatctaaatgaggaaaaaacattaagtgaatacattaaaacctgtgatggcattggggggcacttataaggccagtctccttgctcaggcaatggctggactaagggtaacaaaaaacacatgagtgttccctggatcttgctataattgtggagagataggacatacgaagagtgtacaaagagccaaaaaaggcaaaactcaggaggaaaaagcagcgaaccaggtacctgtcctagatgtaagaaaggaaaacactgagctaatcaatgtcattcaaagtttgataatagcagacagcccttgccgggaaacagacagaggggccagccccaagctctgattcaaaacggggcattcccaattcaggacaggacatccctgactccaaacagagtgttcctggcacagtctatccctgtacaaatgtacagcaattgtcctcctccacagctaaaggcagggcagtagatttatgctgtaccaaagctgtatccctccatcctggggagcctcctaggaaggtcccaacgggagtttacagcccattgccaaatggcatggtgggacttacactgagaaggtccagcttaaacttaaagggaattcaagcacatactggagtagtACTTACatactgattcttgttaacttatgggggagagatctgcttcagcaatggggcacagaaatttcaatcccttctccctggtatggtgaagctcatcaaaaaataatgtcaaacatgggctatattcctggaaaaggcctaggaaaacaggagacgggcattattggacccatacaggttactgtaaaaaatgaccaaaaaggattaggttaccatttttaggggtagtcattgttgggcctccaagtcctattcccttaaaatggaagacgcaaaatcctgtttgggttgagcagtggttgctttctcaggaaaaattgggggccttacaggaattagtcaaagagcaattaaacaaatgaaacattgagccaacattttctccatggaattcgccaatgtttgtaataaagaaaaaagctggcagatgggacatgctaagtgacttacaagtggtcaatgcagtcatccagctgatgggggccctgcagctggggcttccttcccccaccatgattcctagagactggccattaataattatagatgtgaaggactgcttttgaagtattcctctagcagagtctgattttgagaaatttgcttttactattcctgccgtgaacaacaaggaaccagtagccagatatcattggaaagtcctgacacagggcatgttgaatagtcctactatttgtcaaacttttgtggggaaggctattcaacctgtgagagatcagtttcccaattcgtatatcattcattatatggatgacatattgtgtgcggccgaaaatcgagaccgacttatccagtgttattcatatttacaggaggtggtagccaatgctgggttgctcatagcaccagataaaattcaaatggccactcatttccaatattggagaatgcaggttcaggaaagggcaattaaaccccaaaaggttcaaattcaaaaagactctctgaaaactttaaatgattttcaaaaattattaggggatatcaattggattcaacctactttgggaatccctacctatgctatgtctaatctgttctctatttaagaggagaccctgctctcaatagtaaatgagaactgactcctgaagctgccaaagaattacaaatgattgaagaaaaaaatacaacaggcccaggttaatagaatagactcaagtttaccattacagttcattgtgttccctactctccattctcctacaggggttataattcagagtgaagacttagttgaatggtcttttctgcctcacaatactgttagaacactcacagtatacttggatcagatggcaatcttgattgggcaagctcaccttagagttgttaaactttgtggctcagatccagataagattatagttccaaagattaaaaatcagatttggcaagcctttgttaattcggtcgattggcaaataaatttagctggattcattggagttattgacaatcattattcaaaaaacaaactttttcagtttttaaagctaacaacatgggtccttccaaaaattacccctagtgctccattggaaggagcagttaactgtgtttacagatggatctagcaatggaaaagcagcttatgtaggactcaaaaacagaattattcacactgactttcaatcagcacagagggctgaattagaggcagttatagctgtgttagaagactttaagcaacctgtaaagattgtctctgattcagcttatgttgttcaagccactcaatatatagaaactacactcattaaatatcttgtggatgaacaactctatcagctgttttcttctttacaaaaggcagtgcatgatcgctgttttcctttctatattatgcacattcaagcaaacactaatcttcctgggcccttgtaagggataacgatcaagctgatttactagtttccactatgcttactaatgcccaagattttcactcccgaacacatgttaatgcagcaggacttaaacaaaaataccagattacttggagacaggcaaaggacattttgcaacattgccttcagtgccaggtactacaactgccacatgaagggactggtgttaacccatggggattaacccacaatatgttgtggcaaatggacataacctacgtaccttcattcaggaaactttcatacgtccatgttactatagataccttttctcattttgtattggcaacttgccaaacaggttaggtggttgctcatattaaaagacatttactttcctgtttcgctgccatgggcatcccacaaaagattaaaacagacaatggcccaggctactgcagtaaatctttacaagtgttccttcaacaatggcacattgagcacagtactggaataccctataattctcaaggccaagccattgttgaacaggctaatcgaaccctaaaatctcaattacaaaaacaaaagacagaggggggaaccagagaatactctactccccatatgcagatacaattggctcttatcactttaaattttttgaatttatctagagatcaggttacaacggcagcaaagcagcatttgacagggcaaaaaataaattctcatgagggaaaacatgtgtggtggaaggatgtcagaaccaaaacctgggaaaaaggcaaaatcattacaaggggtcaagggtttgcttgtatctcaccaggagagaatcagcttcctgtctgggtacccacaagacatcttaagctgtgccatgagccagaatccaaggaagaggaaaagacctcggaacatccctgcacccccagttcgtcagatggctcagaagaacgtctctgttgagcagatggaaactgtaaagctcgccaagcaactccaccgacctgggggcagatgaagagagtagctcccattgcagaagagaacctgaggtctcagaacaagccactgaccatcagtaatctaatggtagctatgatggcagtaatctccctggcagtgagtctcgccgtagctgagacagatcaaaattacacttattggccgtacgttccattcccaccactgattaggcctgttacatggttagactccccggtggaggtttatgttaatgatagtgtctggatgcctggaccaacagataaacgaggtcctactcatccagaggaggaaggaatgttaatgaatgtttccattggttatcactttcctcccatctgcctagggctggcagcaggatgtttaaattataataaacaaagttgaatggtttatgtccctgcacataatggatcaaaagcctctattcatgcaatcagtggaagaacatttcaatcttgggacactacaaaataccttgagcacagctatgttatgacacatcaccagattaataaatttaaacctaataaaaagccctgccttaggcaggccactaaattgtctggaaagctagaggggctaacctgggaagattgtattgcaaacagcgctgttgtactgcaaaataattcctatggaatcatcattgattgggcccctaggggacgctttgcagtaaattgtactggacagcatgaagattgcagagagattccttttgcaaatgactacccagataatgcaccaaaattatatagaagaattgaaacaaattactctattaagtgggaggagaacggtatggctcttccaagaccgaaaatgattgatccaattataagtccagaacatccagaactatggaaatcaatgatggctcaaaccccaattcggatttggaaaggagaaaataaaacagaaacccatagtaaaaaacttcgatttgttgtagccatgacctctaatcggacagtcccattgcagagttgtgttaaacctccttttaggttggcagtggaaaaaattaatatcctacctgactctcaaaccatatcatgcctcaatggtcatcttttttacctgcattaattctacctttaataaagataataacattttactggttaagtcctgagaaggaatttggatacctgtttccctcaatagaccttgggaggcctctccttccatacatattatcactgaagtactaaaaggaatacttaatagatcaaagagattcatatttactttaatagctgtgatcctgggccttatagctgttacagctactgctgctgctgctgttgctttgcactcttctattcaaactgcaggctttgtggatagttggcagaaaaattcttctaagctttggaattcccaaagccaaatagatcaaaaattggcaaatcaaattaatgatctctgtcaaacagtaatttggatgggagattggattatgaatttggagcatagaattcaaatgcaatgtgattggaatacttctgatttttgtattactcatagctcctataatgccactgagcaccattgggcgatgattagacatcacctgcaaggaaaagaagataatttaacattagatattgctaaactgaagaaaacaagtttttgaggcatctcaggctcatctcaccctgttgcctggagctgacattcttgctggagccgctgatggcctttctaataccaatcctttaaagtggagtaaaaccataggtagatcaacaattgcaaattttattttggtttgtgtctgtttatgctgtttgtttttagtctacaaatgcggacagcgccttgggagagaagccagataccgtgaacgagccatggcatagcaatggtggttattaatttaaaaaaaaaaaaaagacaaaaaagggggacatgtgggaaagagagtttctgggatgccagttgagttggtctcccctgtgtgagacacccatgggaagccatgggcagcctctgaggagaaaagtctccttattgccttcatgtctttatgccccaagaacataaccgctcagcggcattccacaggttgctcagggagataaaactcccttgaagcagtgaagtataatcaaacatcttggctcctcctgaaaccattcccacccatttcattcccaataagttaaagatcttaagtagtttagacacacgcctttgctcaaggaaattcacagaaactgccactgctatacatcttattgaatgactcagagttctccttcactgattaatccttttcctcatcccttcctccccctcccatctgccctaagaacaaagagcttgtaaaccaataaattagggggattcctgagagctctgggccatgagcaagcctctaatgctccagttccctggacccaccttttaaatgcttattctgtctttttctaactcctttgtctctgccagactcaaggtacccactgtggtgtggggctggtttccccaaca-------------------------------------------------------------------------------------------------------------------------------------------------------------------------------------------------------------------------------------------------------------------------------------------------------------------------------------------------------------------------------------------------------------------------------------------------------------------------------------------------------------------------------------------------------------------------------------------------------------------------------------------------------------------------------------------------------------------------------------------------------------------------------------------------------------------------------------------------------------------------------------------------------------------------------------------------------------------------------------------------------------------------------------------------------------------------------------------------------------------------------------------------------------------------------------------------------------------------------------------------------------------------------------------------------------------------------------------------------------------------------------------------------------------------------------------------------------------------------------------------------------------------------------------------------------------------------------------------------------------------------------------------------------------------------------------------------------------------------------------------------------------------------------------------------------------------------------------------------------------------------------------------------------------------------------------------------------------------------------------------------------------------------------------------------------------------------------------------------------------------------------------------------------------------------------------------------------------------------------------------------------------------------------------------------------------------------------------------------------------------------------------------------------------------------------------------------------------------------------------------------------------------------------------------------------------------------------------------------------------------------------------------------------------------------------------------------------------------------------------------------------------------------------------------------------------------------------------------------------------------------------------------------------------------------------------------------------------------------------------------------------------------------------------------------------------------------------------------------------------------------------------------------------------------------------------------------------------------------------------------------------------------------------------------------------------------------------------------------------------------------------------------------------------------------------------------------------------------------------------------------------------------------------------------------------------------------------------------------------------------------------------------------------------------------------------------------------------------------------------------------------------------------------------------------------------------------------------------------------------------------------------------------------------------------------------------------------------------------------------------------------------------------------------------------------------------------------------------------------------------------------------------------------------------------------------------------------------------------------------------------------------------------------------------------------------------------------------------------------------------------------------------------------------------------------------------------------------------------------------------------------------------------------------------------------------------------------------------------------------------------------------------------------------------------------------------------------------------------------------------------------------------------------------------------------------------------------------------------------------------------------------------------------------------------------------------------------------------------------------------------------------------------------------------------------------------------------------------------------------------------------------------------
>chr4_170126345_170133883
tgtgtaattttgatctgcctcagctatggggagactcaccaccagggagattaccaccatcatagctaccattagattactcatggtcagcagcttgttctgagacctcagtttctcttctgcaatgtgagctagtctcttcatctgcccccaggtcagtggagttgcttggtgagttttactggtttccatctgctcaacagagatgtttatctgagccatcagatgaactgggggtgcagggacattctgaggtcttttcctcttccttggattctggctcatggaacagcttaagatgtcttgtggtacccagacaggaagctgattctctcctggtgaggtacaagcaaaccctcgaccccatgtaatgattttgcccttttcccaggttttagttctgacgtccttccaccactcatgttttccttcatgaggatttattttttgccctgtcaaatgctgctctgctgccattataacctgatctctagacaaatccaaaaaatttaaagtgataatgtgtctggaattggtgggttcttggtcttgctgacttcaagaatgaagccgcagaccctcacggtgagtgttacagttcttaaagatggtgtgtctggagttttttccttctgatgtttggaggtgtctggagtttcttcttactggtgggtttgtgttctcggtgacttcaggagtgaagctgcagacctatgcggtgagtgttatagctcttaaagtctgcacgtctggagttgttcattccttccagtgggttcggggactcactggcctcaggagtgaagctgcagaccttcgcagtgagtgttacagttcataaaggtggcatgtccggagttgttcgttcctcccaaccagagttgttcatccctcccagtgggttcgtggtctcactggcttcaggaatgaagctgcagacctttacagtgagtgttacagctcataaaggcagcacagacccaaagagttagcagcagcaagattgaatatgaagagcaaaacaacaaagcttccacagcatggaacgggacccgagtgggttgccgctgctggctggggcagcctgctgttattcccttatctgacctcagccacatcctgctgattggtccattttacagagagctgattggtccactttacagagagctgattggtctgttttgacagggtgctgattgctgcctttacaaacctttagctaggcacagagtgctgattggtgcattaacaatcccttagctagacagaaaagttcgccaagtccccactagattagctagacatagagtgttgattggggtgtttacaaacctttagctagacacagagtgctggttggtgcatttacaatcctttagctagacagaaaagttctctgagtcctcacccgtccgagaagcccagccagcttcacctctcagtggcactcgccatgggatttagcggcacctagcctgggcactctggcagcccagagggagctcatccccagatcaagcccagcaggcgccagctggctgtgctgagtgtggggcctgccgagcccatgcccacctggaacccacaccagcctgtgaacgcggcacacagctctggctcctgcccatgcctttccctccacacctccccgcgagcagacagagctggctctggccttggcctgccccagagaggggccctcatggtgcagcagcaggctgaagggctccttgagtgtggccacagtggactccaaggccaaggagatgatgagagcaagcgagggctgctagcacattgtcacctctcaataagagccagttgtatctgtgtatgtggagtagagtattctctggatccccccttctgtcttttgttttcgtaattgagattttaaggtttagttagcccattcaacaatggcttggccttgagaatcatagggtattccagtactgtgctcagtgtgccattgttggaggaacacttgtaaagatttactacagtagcctgggccattgtctattttaatcttttgtgggatgcctatggcagcgaaacaggaaagtaaatgtttcttaatatgagctgctgcctcacctgtttggcaagttgtccatacaacacgagaaaaggtatctatagtaacatggacgtatggaagtttcccgaatgaaggtacgtgggttacgtccatttgccacaacatattgggggttaatccctgtgggttagcaccagtccctgcatgtggcagttgtagtacctggcactgagggcaatgttgcacaatgtcctttgcctgtctccaagtaatttgatatttttgtttaagtcctgctgcattaacatgtgttagggagtgaaaatcttggacattagtaagcacagtggaaactagtaaatcaccttgatcgttagcccttacaacggtcccagggagattagtatatgctcgaatgtgcatgatatagaaaggaaaatagtgatcacgcactgccttttgtaaagaagaaaacagctgatagagttgttcatccacaagatatttaatgagtgcagtttctatgtattgagtggcttgaacaacataagctgaatcagagacaatatttacaggttgcttaaagtcttctaacacagctataactgcctgtaattcagccctctgtgccgattgaaagtcagtttgaataattctgtttttaggtcccacataagctgcttttccatggctagagccatctgtaaacacagtcactgctccttccaatggagcacaatgggtaatttttggaaggacccatgttgttagctttaaaaactgaaaaaaattttttttggatagtgattgtcaagaactccaatgaagccagctaaatttatttgccaattgaccaaattaacaaaggcttgccgatctgatttgtattcattggaactataatgttatctggatctgaaccgcgaagtttaacaactctaaggtgagcttgtccaatcaagattgccatctgatccaagtatactgtgagtgttctgacagtattctgaggcaggacggaccattcaagtaagtcctcactctgaactataacccctgtaggagaatggagagtagggaacacaatgagctgtaatgataaacttgagtctattctattatcctgggactgctgtattttttcttcaatcatttgtaattctttggcagcctcaggagtcagttctcatttactattgaaagcagggtctactcttaaaatagagaacagattagacatagcataggtagggattcccaaagtaggtcgaatccaattgatatcccctaataatttttgaaaatctaagttttcagagagtctttttgaatttgaaccttttggggtttaattgccttttcctgaacatgcattccacatattggaaaggagtggccgtttgaattttatctggtgccatgagcaatccagcattggctaccacctcctgtaaatatgagtaacactggataagttggtcttgatttttggccacacacgatatgtcatccatataatgaatgatatacgaatctggaaactgatctctcacaggttgaatagccttccccacagaagtttgacaaacagtaggactattcaacataccctgtggcaggactttccagtgatatctggctgctggttccttgttgttcatagcaggaatagtaaaagcaaatttctcaaaatcagactctactagaggaatattaaaaaagcaatccttcaaatctataattattaatggccagtctctaggaatcatggtaggggatggaagccctggctgcagggcccccattggctggatgactgcattgaccacttgtaagttggttagcatgtgccatctgccagactttttctttattacaaacactggtgaattccatggagaaaatatgggctcaatgtttcctttgtttaattgctctttgactaattcctgtaaggcccccaatttttcctgagaaaatggccactgctagacccaaacaggatttcaggtcttccattttaagggaataggacttggaggctcaacagtgaccacccctaaaaatggcaacctaatccttttcggtcattttttacagtaacctgtatgggttcaataatgcctgcctcctgttttcctaggccttttctgggaacatagcccatgtttgacattattttttgactagcttgaccatacctgggagaagagattgaaatttctgtgccccattgtggaagcagatctctcccctgtaagttaacaggaatgggtgtaattacaggttttattgtgacttcctgttcttctggaccaagaccaataagataaaagtactttggaaaacttctgaagcagttctgaccccaacaagacccactggggccttttgtttgggccagttttttggccattgataaagagctatgattgacacatctgctcctgtgtcgaccagaccctcaagttattttccttgaataatgaccttacaaatagatcttttgtcagagacttgatttacccaacaggcagcctcccctgctgaatttgtgcttccaaatcctcctgttcttttttctgatttgtcttctaacttaacatacgatcaaagcaacagttgagctattctgtcacctggattagcactccagggaacagtggaagagataacaatttgaatttctccctggaaatcagggtccactactccagtatgtacttgaattcctttaagtttaagctggacctttccagtataagtcccactgtgccttttggcaatgggctgtaaactcccattgggaccttcctaggaggctccccaggaaggagggatacagctttggtacagcataaatctactgccccacttttagctgtgaagggggatgattgctttacatttgtaacagggatagactgggctgggaacactccatttggagtcggggacatcatgtcctgaattgagaatgccccattttgaattggggcccggggctggcccctctgtccatttcccggcaagggctgtccactattatcaaactttgagtgacattgattagcccagtgttttccttttttacatctaggaaaggtacctggttccctgctttttcctcctgagttttgccttttttggctctttgtacactctctttttgtatgtcctatctgtccacaattaaagcaagatccagggaacactcatgtgttttttgttacccttagtccagccattgcctgagcaaggagactggccttatataagcgccccccaatgccatcgcaggctttaatgtattcacttaaagttttttcctcatttagatctgcctttcccttaataggtctaatagctgcctgacattctgtattagcattttcataagcaagcagctgaacaatcactttcctggcatgagaatccaaaatagccttttgagccacgtcttgcaaatgggcaataaaatctggataaggctcccttggaccctcttgaactgagttaaaagaaggataagtagtatgagggttgtgaattttttcccaggctcttaggcatatagttctgagctgatcaacagcctcatcacccattaccatctgttgatttagagtactccatgcctgtctgattccaagcaattgatcagatgtgatattaacgggaggttgggcttgagcactcctgcatgcctgatttgttgcttcatccatccactaggttttaaattggagaaattcagagggggacagtgtggatcgggctaatgactcccaatccataggtattaaacgccggttataagccacagaatgtaacaaggaatgaacacaaggagaatttggcccatattgtccaattgcttgttttaagtcttttaatattttaaaaggaaatggctcccagcatgcttgagcatgttctctgggctccttagctggcgaaatgattactggaaaccgccaagcatccaaatcccccatttcttgtgcctggtgaatggatgcctgattgtccctgcaccataatttgtatttgggccggcttgcagcattcctctatcataattaacaggtgggcaagcctggatcattccctcactttaattggctgttgggcgagctgaagcttcccttcaccatagttaatggtgggggttgcaacaatgggagtggtgagtcgcgtctcaggctcccattccaaaaattcgtaaggctgaggcgggggtggccattctggaccttcccctaaaggtgcagtaggtggcactatttctgcagtaggtggaactctttctgtcctaagtttttggaggttagcatatataccttcccgtttctcctccttttttaaactagactgtgatggttcactttgctgagcatcagactcctgattattaaacttttctatgtcatcctgaaactcatcctcctcctcctcagtgtggaagggctccagtgctattttaattgctgaccacacagaccaagtggagaagggaatatcgtggcccttttgttgtgctcgttttaagtctgatctgaccttgtcccaatcttttacattcatggttccatattccaggaaccaagaagaatacttttctacgagatggaacaaagatgtgagattttgggtactcacaattacccctccatggtgcaataactgccacactagacttaagtaattagcaagcttactttcagcctgacccatactttcctgaggtaaccctggaattctcccagtgccctacttacctgtagaacctgaagtgaaaacatactcgggtgtcctttgtcggtcgtcctccactttccacattttggtgtttcttcaccggattatttgtagagattacagggagccccgtgttgggtgccagatgttggggaaaccagccccacaccacccagtgggtattctgagtccagcgtagacaaaggagttagaaagagacagaataagcactttaaaggcgggtccaagggaccggggctttggaggcttgctcatggcccagagctcttgggctctgcacaatttattggtttacaagcaattcgttcttagggcagatggcagggggaggaaggatgaggaaaaggattaatcagtgaaggagaactcgtgagtcattcaataagatgtatagcagtggcagtttctgtgaatttcattgagcaaaggcatgtgtctaaactacttaagatctttaacttatcgggactgaaacaggtgggagtggggttcaggaggagccaagatgtttgattatactccactgcttcaagggagtgttatctccctgagcaacctgcagaatgctgctgagtggttatgctctcggggcataaagacatgaaggcaataaggagacttttctcctcagaggccacccatggctccccatgggtgtctcacacaggtgagaccaactcaattgacacccagaaactttctttcccaca-----------------------------------------------------------------------------------------------------------------------------------------------------------------------------------------------------------------------------------------------------------------------------------------------------------------------------------------------------------------------------------------------------------------------------------------------------------------------------------------------------------------------------------------------------------------------------------------------------------------------------------------------------------------------------------------------------------------------------------------------------------------------------------------------------------------------------------------------------------------------------------------------------------------------------------------------------------------------------------------------------------------------------------------------------------------------------------------------------------------------------------------------------------------------------------------------------------------------------------------------------------------------------------------------------------------------------------------------------------------------------------------------------------------------------------------------------------------------------------------------------------------------------------------------------------------------------------------------------------------------------------------------------------------------------------------------------------------------------------------------------------------------------------------------------------------------------------------------------------------------------------------------------------------------------------------------------------------------------------------------------------------------------------------------------------------------------------------------------------------------------------------------------------------------------------------------------------------------------------------------------------------------------------------------------------------------------------------------------------------------------------------------------------------------------------------------------------------------------------------------------------------------------------------------------------------------------------------------------------------------------------------------------------------------------------------------------------------------------------------------------------------------------------------------------------------------------------------------------------------------------------------------------------------------------------------------------------------------------------------------------------------------------------------------------------------------------------------------------------------------------------------------------------------------------------------------------------------------------------------------------------------------------------------------------------------------------------------------------------------------------------------------------------------------------------------------------------------------------------------------------------------------------------------------------------------------------------------------------------------------------------------------------------------------------------------------------------------------------------------------------------------------------------------------------------------------------------------------------------------------------------------------------------------------------------------------------------------------------------------------------------------------------------------------------------------------------------------------------------------------------------------------------------------------------------------------------------------------------------------------------------------------------------------------------------------------------------------------------------------------------------------------------------------------------------------------------------------------------------------------------------------------------------------------------------------------------------------------------------------------------------------------------------------------------------------------------------------------------------------------------------------------------------------------------------------------------------------------------------------------------------------------------------------------------------------------------------------------------------------------------------------------------------------------------------------------------------------------------------------------------------------------------------------------------------------------------------------------------------------------------------------------------------------------------------------------------------------------------------------------------------------------------------------------
>chr6_48873675_48879725
TtgtgggaaagagagtttctggagtgccagatgagttggtctcccctgtgtgagacacccatggggagccattggtggcctctgaggagaaaagtctccttattgccttcctgtctttatgccccaagagataactgctcagcggcattccacaggttgctcagggagataacactcccttgaagcagtggagtaaaatcaaacatcttggctcctcctgaaacccgctcccagccatttcagtcccaataagttaaagatcttaagtagtttagacactcgcctttgctcaaggaaattcagggaaaccgccactactatacatcttattgaatgactcacaagttctccttcattgattaattcttttcctcatcccttcttccccctcccatgtgccctaagagcaaagagcttataaaccaataaattgggtgaaggccgagagctaggggccctgagcaagcctccgatgctccagtccccttgaccttttaaactcttattctgtctctttctaactcctttgtctccgctggacttggggtacccaccgggtggtgtggggctggtttccccaacatctggtgcccaatgcggggctccacataatccctacaaataatccggtgaaggaacgccagagcgtggaaagtggaggactactgacaaaggatgcttgagtacgttttcacttcaagctctacctgtaagtagggcgctcagagaattccagggtaacctcgggaaagtatgggtcaggctaagagtaagtttgctaattacttaagcctggtgcggccgttattgcgctgcggaggggtaattgtgagtacccaatatctcacatctttgttccatctggtagaaaagtattctccttggttcccggaatatggaaccatgaatgtaaaagattgggacaaggtcggatcagacttaaaaccagcacaacaagagggccacgatattcccttctccttttggtctgtgtggtcggcaattaaaacagcactggagcccttccacactgaggaggaggaggaggagtttcaggatgacatagataagtttaataatcaggagtccgatgatcagcaaagtgaaccatcacagtctagttttaaaaagggggagaaatgggaaggtatatatgctaacttccagaaacttatgaaaaaacagttccacctactgcagaaacagtgccacctactatgcctttaggggaaggtccagaatggccacccccgcctcggctttatgaatttttgaaacagggagcctgaggaagggaggcttgctgctcccaaggttgcacgcctcgctgttaactatggcgaagggaagcttcaggcttgcccaacagccaattacggtgagggaatgatcccggcttgtccacctgttaattatggtagaggaatgctgcaagccggcccaaatacaaattatggcacagggaaaatccaggcagccattcaccaggcacgagaaataggggatttggatgcttggcagtttccagtaattatttcttcggctgaggagcccggagaacatgctcaagcacgctgggagccatttccttttaaaatattaagacttaaagtaagccattggaaaatatgggccaaattctccttatgttcattccttgttacaatctgtggcttataaccggcgtttaaaacctctggattgggagtcattagcccgatccaccctgtacccctctgaatttctccaacttaaaacctggtggatggatgaagcaacaaatcaggcacgcagaaatgttcaagcccaacctcctgttaatagcacatctgatcaattgcttggaatcggacaggcatggggtactctcaatcaacagatggtagtgggtgatgaagctgttgatcagctcagaactatatgcctaagagcctgggaaaaaaaatttacgactctggtactacttatccttcttttaactcagttcaacagggtccaaggaagccttatctagattttaccgcctgtttgcaagacgcggctcaaaagtctatttcggattttcatgccaggaaagtgattgttcagctgcttccttatgaaaatgctaatacagaatgtcaggcagcaattagacctattaagggaaaggcagatctaaatgaggaaaaatcttaagtgaatacattaaagcctgcgatgacattggggggcatttagataaggccagcctccttgctcaggcaatggttggactaaacgtaacaaaaagcacatgaatgttccctggatcttgctataattgtggacagataggacatacaaaaagagagtgtacaaagagccaaaaaaggcaaaactcgggaCTGggcccctatacaaagcggggcattcccaattcaggactagatgtccccgactccaaagggagtgttcccagcccagtgtatccctgtacaaatgtacagcaattgtccccctccatagctaaaagtagggcagtagatttatgctgtaccgaagccatatccctccttcttggggagcctcctaggaaggtcccaacgggagtttacagtccattgccaaacggcacggtgggacttacaatgggaaggtccagcttaaacttaaagggaattcaagtacatactggagtactggactttgattgccagggataaattcaaattgttatctcctccactgttccctggagtgctaatccaggtgacagaatagctcaactgttgcttttaccatatgttaagttaggagaaaactcagaaaaaagaacaggaggatttggaagcacaaattcagcaggcaaagctgcctattgggtaaatcaagtctctgacaatagacctatttgtatggtcactattcaaggaaaacaatttgagggtctggttgacacaggaacagatgtgtcaatcatagctctttatcagtggccaaaaaactggcccccaaaaaaggccccagtgggtcttattggggtcgagggtttgcttgtatctcaccaggagagaatcagctttctatctgggtacccacaagacatcttaagctgtgccatgagccagagtccaaggaagaggagaagatctcggaacgtccctgcacccccagttcatcagatggctcagatgaacacctctgttgagcagatggaaaccagtaaaactcaccaagcaactcaaccgacctgtgggcagatgaagagactagctcacattgcagaggagaacgtgaggtctcagaacaagccgctgactaccagtaatctaatggtagctatgatggcagcagtctccttggtagtgagtctccccatagctgaggcagatcaaaattacacttattgggcctacattccattcccaccactgattaggcctgttacatggttataccctccagtggaggtttatgttaatgatagtggctggatgcctggaccaaaagataaccgaagtcctactcatccacaggaggaaggaatgttaataaatgtttccattggttattgctttcctcccatctgcctggggccagcagcaggatgtttaaattatgataaacaaagttggatggtttatgtccctgcacataatgtatcaaaagcctctattcatgtaatcagtggaacaacatttcaatctttggacactattaaatgccttaagcatggttatgttacgacacattgccagattaataaatttaaacctaataagaagccctgccctaggcaggccactaaatggtctgaaaagctagaggtgctaacctgggaagattgtattgcaaacagcgctgctgtactgcaaaataattcctatggaatcatcattgattggacccctaggggacactatgcagtaaattgtactggacagagtgaagattgtagagacttcttttgcaaatgactacccagataacgcaccaaaattatatagaagaattaaaacaaattaccctattaagtgggaggagaacggtatggctcctccaagcccagaaatgattgatccaattataagtccaaaacatcatccagaattgtggaaattaatgatgactggaaccccaattcggatttggaaaggagaatataaaacagagacccaggccaggcacggtgactcacgcctgtaatcccagcactttgggaggccgaagcgggcagatcacgaggtcaggagatcgagaccaccctggctaacagggtgaaaccccatctttaccaaaaatgcaaaaaattatccgggcatggtggtgggcacctgcattcccagctacttgggaggctgaggcaggagaatggcatgaacccgggaggcggagcttgcagtgagctgagatggcactactgcactccagcctgggtgacagtgagagactctgtctcaaaaaaaaaccaaacaaacaaacaaacaaacaaaaaaaacagaaaccagagactcatagtaaaaaacttctatttgttgtagccgtgacctctaattggacagtcccattgcagagttctgttaaacctccttttatgttggcagtgggaaaaattaatatcctacttaactctcaaaccatatcgtgcctcaactgtcatctttttacctgcgttaattctacctttaataaagataacagcattttactggttagggcccgagtgggagtttgaatacctgtttccctcaatagacattgggaggctctcccgccatacatatcatcactgaagtactaaaaggaacacttaatagatcaaagagattcatatttactttaatagctgtgatcatgggccttatagctgtcacagctagtgctgctgctgctggtgttgctttgcactcttgtattcaaactgcgggctttttggatagttggcagaaaaattattctaagctttggaaatcccaaagccaaatagatcaaaaactggaaaatcaaattaatgatctccgtcaaacagtaatttggatgggagatcagattatgagcttggagcatagaattcaaatgatatgtgattggaatacttctgatttttgtattactcctatctcttatgatgtcactgaacaccactgggagaaaattagacatcacctacaaggaaaagaagataatttaacactagatattgctaaactgaaaaaacaactttttgaagcatctcaggctcatctcaccctgttacctggagctgatattcttgctggagccactgatggtcttcctaataccaatcctttaaagtggattaaaaccgtaggtggatcatcctattgcaaattttattttggtttgtgtctgtttatgctgtttgttcttagtctacagatgtggatggctccttgggagagaagccagacaccgtgaacgagccatgatagcaatggcatttattaatttaaaaaaaattaatagaggtaaaaaagggggacatatgggaaagaatttctggagtgccaaatgagttggtctcccctgtgtgagacacccatggggagccatgggtggcctctgaggagaaaagtctccttattatcttcatgtctttatgccgcgagaacataaccactcagtggcatttcacaggttgctcagggagataacactcccttgaagcaatggagtctaatcaaacatcttggctcctcctgaaacctgctcccacccatttcagtcccgataagttaaagtccttaagtagtttagacacacacctttgctcaaggaaattcacagaaactgccactgctatacatcttattgaatgactcacgagttctccttcattgattaatccttttccttatcccttcctccccctcatatctgccctaagaacaaagagcttgtaaaccaataaattaggtggagcagaagagctctgggcaatgagcaagtctcccatgctccagtcccctggacccaccttttaaactcttactctgtctctttctaattcatttgtctctgctggactcagggtacctgccgggaggtgtggggctggtttccccaaca-----------------------------------------------------------------------------------------------------------------------------------------------------------------------------------------------------------------------------------------------------------------------------------------------------------------------------------------------------------------------------------------------------------------------------------------------------------------------------------------------------------------------------------------------------------------------------------------------------------------------------------------------------------------------------------------------------------------------------------------------------------------------------------------------------------------------------------------------------------------------------------------------------------------------------------------------------------------------------------------------------------------------------------------------------------------------------------------------------------------------------------------------------------------------------------------------------------------------------------------------------------------------------------------------------------------------------------------------------------------------------------------------------------------------------------------------------------------------------------------------------------------------------------------------------------------------------------------------------------------------------------------------------------------------------------------------------------------------------------------------------------------------------------------------------------------------------------------------------------------------------------------------------------------------------------------------------------------------------------------------------------------------------------------------------------------------------------------------------------------------------------------------------------------------------------------------------------------------------------------------------------------------------------------------------------------------------------------------------------------------------------------------------------------------------------------------------------------------------------------------------------------------------------------------------------------------------------------------------------------------------------------------------------------------------------------------------------------------------------------------------------------------------------------------------------------------------------------------------------------------------------------------------------------------------------------------------------------------------------------------------------------------------------------------------------------------------------------------------------------------------------------------------------------------------------------------------------------------------------------------------------------------------------------------------------------------------------------------------------------------------------------------------------------------------------------------------------------------------------------------------------------------------------------------------------------------------------------------------------------------------------------------------------------------------------------------------------------------------------------------------------------------------------------------------------------------------------------------------------------------------------------------------------------------------------------------------------------------------------------------------------------------------------------------------------------------------------------------------------------------------------------------------------------------------------------------------------------------------------------------------------------------------------------------------------------------------------------------------------------------------------------------------------------------------------------------------------------------------------------------------------------------------------------------------------------------------------------------------------------------------------------------------------------------------------------------------------------------------------------------------------------------------------------------------------------------------------------------------------------------------------------------------------------------------------------------------------------------------------------------------------------------------------------------------------------------------------------------------------------------------------------------------------------------------------------------------------------------------------------------------------------------------------------------------------------------------------------------------------------------------------------------------------------------------------------------------------------------------------------------------------------------------------------------------------------------------------------------------------------------------------------------------------------------------------------------------------------------------------------------------------------------------------------------------------------------------------------------------------------------------------------------------------------------------------------------------------------------------------------------------------------------------------------------------------------------------------------------------------------------------------------------------------------------------------------------------------------------------------------------------------------------------------------------------------------------------------------------------------------------------------------------------------------------------------------------------------------------------------------------------------------------------------------------------------------------------------------------------------------------------------------------------------------------------------------------------------------------------------------------------------------------------------------------------------------------------------------------------------------------------------------------------------------------------------------------------------------------
>chrY_9273707_9279611
Ttgttggaaaaccagccccacactgcccagcaggtaccccgagtccagcgaagacaaaggaattagaaagagacagaatgagagtttaaaaggcaggtccaggggaccagagaattggagtcttgttcatggcctggagctctcagcctccacccaatttattggcttacaagctctttgttcataggcagataggaggagtagaaggggatgagggaaaggattaatcagtgaaggagaactcatgagtcattcaataagatgtatagcgaagtggcggtttctgtgaatttccttgagcaaaggagtgtgtctaaactacttaatgtatttaacttatcaggactgaaatgggtgggagtaggtttcaggagaatccaggacatttgattatactccactgcttcaagggagtgttatttccctgtgaaagctgtggcatgccaccgagctgttatgctctccaggcataaggacatgaaggcaataaggagattttctcctcagacgccatccatggctccccatgggagtctcacatgggggagaccaactcatctggcatcccagaaactctctttcccatatgtcccacttttttgtctccattttttttaattaataaccaccattgctatcatagctcattcacggtgtctgtcttctctcccaaggtgctgtctgcaactgtagactaaaaaaaaaaaaagcataaacagacacaaaccaaaataatatttcagttgatgatccacctatggttttaattcactttaaaggattattgttaaaaaggccatcagtggctccagcaagaatatcatctccaagcaacaagctaggatgagcctgagatgctgcaaaaagttgttttttccgtttagcaggatctaatgttaaattatcttctcctggtaggtgatgtctaatcatctcccaatggtgttcagtggtattataagagctaggaggaaacaaaaatcagaagtattccaatcactttgcatttgaattctctgctccaagctcataatctgaccacccattcaaattactgtttgatgaagatcattaatttgatttgccaatttttgatctatttggctttgggaattccaaagcttggaaaaaattttcctgtcaactatccacagagctcacagtttgaatagaataatgcaaagttataccaacagcagcagctatagctgtgaccgctataaggcccatgatgacagctattaaggtaaatatgaatctctttgatctattaagtatttcttttagtactgcagtgataatatatatggaggaagaggtgtcccaaggtctattgagggaaacaggtatccaaactccttctcaggccctaaccagtaaaatgctattatctttattaaaggtagaattaatgcaggtaaaaatatgacagctgaggcatgatatggtttgagagtcaagtaggatattaacttttcctactgctaacataaaaggaggtttaacacaactctgcaatggaactgtcttattagagatcatggctacaacaaatcaaagtttttcactatgagtccgtgttttatattctcctttccaaatcccaactggggtttgagccaacattaatttccacaattctggatgttctggacttataattggatcaatcatttttggctttggaggagccataccattctcctcccacttaatagggcaatttgtttcaattcttctatataattttagtgcattatctgggaagtcgtttgcaaaggagcctctccaaaatctttgctgtgtctagtacaatttacagcaaagtgacccctaggggcccaatcagtgatgattccaatggaattattttgcaatactgcagtgctgtttacaatacaaacttcccaggttagcacctctagattttcagaccatttagtggcctgcctggtgcaggacttcttattaggtttaaatttattaatctgatgatatgtcataacatagccatgctcaaggtatttaatagtgtccaaagactgaaatgttcttccactgattacatgaatagaggtctttcatccattatgttcagggacataaaccatccaatttaaacatcctgctgctggacccaggcagatgggaggaaagtgataaccactggaaactttcattaatattccttcatcttctggatgagtaggaccttggttatctattggtccaggcatccagacactatcattaacataacctccactggggcatctaaacttgtaacaggcctaatcagtggtgggaatgcaatgtaggtccaataagtgtaattttgatctgcccctctgcagggagactcaccaccaaggagattaccaccatcatagctaccattagattactggtggtcagcagcttgtgctgagaccacaggttcttttcttcaatgcgagctagtctcttcatctgcccccaggtcggtggagttgcttggtaagtttcactggtttccatctgctcaacagagatgttcatctgaaccatctgatgaactgggggtgtagggactttctgaggtcttttcctcttccttgaattctggctcctggcacagcttaagatgtcttgtgggtacccagacaagaagttgattctctcctggtgagatataagcaaatcctcaatcccaacaagacccactggggccttttgtttgggtcagtttttgggccgttgataaaagctatgatgacacgtctgctcctgtatcgaccagagcctcaaattgttttccttgaatagtgacctacaaataggactattgtcagagacttgatttacccaatagggagccttgcctgctgaatttgtgcttccatatcctttttttctgagatttctcctaacttaacatatggtaaaagcaacagttgagctattctgtcacctgttagcactccagggaacagtggaggagataacaatttgaatttctccctggcaatcagagcccactactccagtatgtacttgaattccctttaattttaagctggaccttcccagtataagtcccaccatgtcctttggcaatgggccgtaaattcccattgggatcttcctaggaggctccccaggaaggagggatagagcttttgtgcagcataaatctactgccccacttttatctgtggagggggacaattgctctgcatttgtacagggatacactgggctgggaatactctgtttggagtcagggatgacccaccctgaattgggaatgccctgttttgagttttgccttttttggctctttgtacactctctttttgcatgtcctatctttccccaagtatatcaagatccagagaacactcatgtgttttttattaccctttgtccagccattgcctgagaaaggaggctggccttatataagggctcctcaatgccatcacaggctgtaatatattcacttacagttttttcctcatttagatctgcctttaccttaatagatctaatttctgcctgacattctgtattcacagtttcataagcaagcagctgaatgatcactttcctggcacaagaatttgaaatagtcttttgagcagcttcttgcaaatggggtgataaaatctggataaatctcccttggatcctgtcaaactgagttaaaagaaggataaatagtaacagggtcatgaatttttttcctggtatcttcagcatatagttctgagctgatcaacagcctcatcacccattaccatctgttgatttacagtacccaatgcctgtccaattccaagcaattgatcagatgtgatattaataagaggttgggcctgagcatttctgcctgcctgacttgttgcttcatctgtccaccaggttttaaattggagaaattgagatggggacagggtggattgagctaatgactcccaatccataggtattaagggcctgttataagccacaaattataatgaggaatgaacctcagaagaatttggcctatattgtccaattgcttgcttaaattgcttgtccaatttggcctatattgtccaattgctttttaatattttaaaagaaaatggctcccagcaggcccgagcatgttctctgggctcctgagctggagaaataattaccagaaactgccaagcatccaaatcccccatttcttgtgcctgtcaaatggatgcctgaattgcccctgcaccataatttgtatttggactggctcacagcatttttctcccacaattaacaggtggacaagcctggatcattccctcaccgtaattggctgttgggctgttgaagcttccctttaccatagtcaatggtaggccgtgcaacaatgggagtggcaagctgtgtctcagtacctctttccaaaaattcataaggctgaggtggaggtggctgttctgcactttcctctaaagatgcagtagggggaactctttctttcataagtttttggaggttagcatatacaccttcccatttctcccccttttttaaactagactgtgatggttcactgtgctgattatcagactcctgattattaaacttttctatgtcaccctgaaacttctcctcctcctcctcagggtggaagggctccagtgctgttttaattgctgaccacacagaccaagtggagaagggaatatcgcagccctcttgttgtgctccttgtaagtctgatctgatcttgttccagtcttttatattcatggttctatattctgagaacaaaggagaatacttttctatgagatggaaaaaagatgtgagattttgggtactcataattactcctttatggctcaataactgctgcaccaggcttgagtaattatcaaacttgtttccagcctgactcatattttcctgaggttgccctggaattctctgagtgccccacttacctgtagagcatgaagggaaaaggtactcggacatcctttgtcagtcatcctgcactttctacgctctggttttccctcactggatgatttgtagagatatagggagtactgtgttgggcaccagatgttgaggaaacaagccccacaccactgggcaggtaccccgtgtccagcggagacaatggaattagaaagaggcagattgagagtttaaaaagcaggtccaggggaccagagaattggaggcttgctcacggacccgagctctcaatctccacccaatttactggtttacaagctctttgttcttaggtcagatgggaggggtaggaagggatgaggaaaatgattaatcagtgaagcagaactcgtgagtcattcaataagatgtgtagcagtggtggtttctgtgaatttcctcttgcaaaggcatgtgtctaaactatgtaagatttttaacagccgggcacagtagctcacgcctgtaatcccagcactttgggaagcccaggagggcagatcacgagatcaggagatcaagaccacggtgaaaacctgtctctgctaaaaatacaaaaattagccgggtgcagtggtgggtgcctgtagtcccagctactcggaatgcagaggcaggagaatggtgtgaacatgggaagtggagcttgtggtgagccaagatcacaccactgcactccagcctgggtgacagagagagactccatctcaaaaacattataatagaaataataaaaataacttatcaggactgaaatgggtgggagtgggtttcagtagaagacaagatgtttgattatacaccactgcttcaagggagtgttatttccctgagcaacctgtagcatgctgctgagctgttatgctcttgagaataaagacatgaagtcaataaggagacttttctcctcagaggccacccatgg-------------------------------------------------------------------------------------------------------------------------------------------------------------------------------------------------------------------------------------------------------------------------------------------------------------------------------------------------------------------------------------------------------------------------------------------------------------------------------------------------------------------------------------------------------------------------------------------------------------------------------------------------------------------------------------------------------------------------------------------------------------------------------------------------------------------------------------------------------------------------------------------------------------------------------------------------------------------------------------------------------------------------------------------------------------------------------------------------------------------------------------------------------------------------------------------------------------------------------------------------------------------------------------------------------------------------------------------------------------------------------------------------------------------------------------------------------------------------------------------------------------------------------------------------------------------------------------------------------------------------------------------------------------------------------------------------------------------------------------------------------------------------------------------------------------------------------------------------------------------------------------------------------------------------------------------------------------------------------------------------------------------------------------------------------------------------------------------------------------------------------------------------------------------------------------------------------------------------------------------------------------------------------------------------------------------------------------------------------------------------------------------------------------------------------------------------------------------------------------------------------------------------------------------------------------------------------------------------------------------------------------------------------------------------------------------------------------------------------------------------------------------------------------------------------------------------------------------------------------------------------------------------------------------------------------------------------------------------------------------------------------------------------------------------------------------------------------------------------------------------------------------------------------------------------------------------------------------------------------------------------------------------------------------------------------------------------------------------------------------------------------------------------------------------------------------------------------------------------------------------------------------------------------------------------------------------------------------------------------------------------------------------------------------------------------------------------------------------------------------------------------------------------------------------------------------------------------------------------------------------------------------------------------------------------------------------------------------------------------------------------------------------------------------------------------------------------------------------------------------------------------------------------------------------------------------------------------------------------------------------------------------------------------------------------------------------------------------------------------------------------------------------------------------------------------------------------------------------------------------------------------------------------------------------------------------------------------------------------------------------------------------------------------------------------------------------------------------------------------------------------------------------------------------------------------------------------------------------------------------------------------------------------------------------------------------------------------------------------------------------------------------------------------------------------------------------------------------------------------------------------------------------------------------------------------------------------------------------------------------------------------------------------------------------------------------------------------------------------------------------------------------------------------------------------------------------------------------------------------------------------------------------------------------------------------------------------------------------------------------------------------------------------------------------------------------------------------------------------------------------------------------------------------------------------------------------------------------------------------------------------------------------------------------------------------------------------------------------------------------------------------------------------------------------------------------------------------------------------------------------------------------------------------------------------------------------------------------------------------------------------------------------------------------------------------------------------------------------------------------------------------------------------------------------------------------------------------------------------------------------------------------------------------------------------------------------------------------------------------------------------------------------------------------------------------------------------------------------------------------------------------------------------------------------------------------------------------------------------------------------------------------------------------------------------------------------------------------------------------------------------------------------------------------------------------------------------------------------------------------------
>chr8_145019974_145032719
ccatttttaggggtggtcactgttgagcctccaagtcctattcccttaaaatggaagacccaaaatcctgtttgggttgagctgtggccacttactcaggaaaaattgggggccttacaggaattagtcaaagagcaattaaacaaaggaagcattgagcccacattttctccatagaatttgccggtgtttgtaataaagaaaaaatccagcagatggcgcatgctaaccgacttacgtgtggtgaacacattcattcagctgattggggccctgcagctggggcttctatcccccaccatgattcctagagactggccattagtaattatagatttgaaggattgctttttaaatattcttctagcagagtctgattttgtgaaatttgcttttactattcctgctatgaacaacaaggaaccagcagccagatatcattggaaagtcctgctgcaggatatgttgaatagtcctactatttgtcaaacttttgtggggaaggctattccacctgtgagagatcagtttcctgattcatatatcattcattttatggatgacatattgggtacggtcaaaagttaagactgacttatccagtgttattcatatttacaggaggtggtagccaatgctggattgctcatagcaccagataaaattcaaacatccactcctttccaatatttgggaatgcaggatcaggaaagggcaattagaccccaagaggttcaaattcaaaaagactctctgaaaactttaaatgattttcaaaaattattaggggatatcaattggatttgacctcctttgggaatccctacctatgctatgtctaatctgttctctattttaagaggtgaccctgctctcaatagtaaatgagaactgactcctgagactgccaaagaattacaaatgattgaagaaaaaatacaacaggcccaggttaatagaatagactcaaatttaccattacagttcattgtgttccctactctccattcttctacaggggttacagttcagagtgaggacttagttgaatggtcttttctgcctcacaatactgttagaacactcacagtatacttggatcagatggcaatcttgattgggcaagctcaccttagagttgttaaactttgtggctcagatccagataagattatagttccaatgaataaaaatcagatttggaaagcctttgttaattcagtcaattggcaaatagatttagctggcttcattggagttcttgataatctgaaggggtggcctgcccctccacacctgtgggtatttctagtcaggtgggatgggagactgagaaaagaaataagacacagtgacaaagtatagagaaacaacagtgggcccaggagagcggcactcggcacaccaaggacctgcaccggcaccggtctctgagttccctcagtttttattgattattattttcatgatttcagcagaaaggaatgtagtaggagagcagggtgataataaggagaaggtcagcaaaaagcatgtgagcaaaggaatctatgtcataattaagttcaagggaaagtactatgcctggatgtgcacataggccagatttatgtttctctccacccaaacatctcagtggagtaaagaataacaaggcagcattgctgccaacatgtctcacctcccaccatagggcggtttttctcctatctcagaattgaacaaatgtacaatcgggttttataccaagacgttcagttcccaggggcaggcaggagacagtggccttcctctatctcaactgcaagaggctttcctcttttaccaatccacctcagcacagaccctttacgggtgtcgggctgggggacagtcaggtctttctcatctcatgaggccatatttccgactatcacatggggagaaaccttggacgatacccagctttcaagggcagagttccctgtgggtttctgcagtgcattatgcctgtggtttgttgacactagagaatggcaatgacttttgccaagtatactgcttgtaaacattttgttaacaaggcacatcctgcacagccctagatcccttaaaccttgacttcatacaacacatgtttttatgagctccaggttgggtcaaagtggctggggcaaaactacaaattaacaacatctgagcaaagcaattgttcaaagtacaggtctttttcaaaatggagtctcttatgtcttccctttctacatagacacagtaacagtctgatctctctctcttttccctacaTAtcccccttttctttttgacaaaaccgccatcatcatcatggtccgttctcgctagccgctgtctctccggagctgctggatacacctgtagactaacaatagagaggacagacatacaaggattaatacaaaatttgcaatagtggaatttccaatggttttaacccaagtgacaggtttaagattcgtgaggctatcaacagctttttccattgcctcagtttctggcaccaaatttaactgggctttggatgttttaaaaatttgttctttcaattttgaaatatctaaagtaagattatcttctcttccttgtagatggcatctaaccatgtcccagtgatgttcagattcattataggcttgaggtgtaatacaaaaatctgatgtattgtagtcacacagtaactgaaaaagatattccaaacttatgagcctatctcccatccaaatgacagtttgtctaagatcattaatttgatttgccaatttttgatctatttgagtctgagaattccacaattttgaggaattcttttgccaattattcacatattctgcagtgtgaacagaggagggtaaagcaattacagcagccctagcagcagctgtgactgcaataagacccataatcactgcaattaaagtaaaaatgaatcttttagatctagttagaactccttttaatacttctgttaagatatgtacggatggagaagcctcccacggtcggtccatggacacagggatcctcgcaccctctcttgccctcactaacagaatacgatgctgccaatcaaaagttgaatcaatgcaagtaaacaatctacaattttcacaggttatagtttgggaatctggtttaataactatgtttcctacaactagcatatgagggggttttacataactttgcaaaggaattgtcggattggattttaggttaatagtaaaatatggtttatgatttcttgttcccataacttgatttccagaccaaattctaatgtggtatgaggccacagtgagcttccataattctgggtgttcaggagcaacaacaggactaactaactttgggcggggtgatgaaatccccttttcaccccatttccatggatagggtgattctagccttctataaacctggtctagccttttagttaaatcactatcataggccggattagtgggccagactgatggagcctgtgaacatgagtgggtctggcctgtactatcataatataattggcctcaagcggcccagtttataatagttccaaatttattgttttgtaataccaccgcagtatcagccacacattcttcccaaactaagacttctgagtctttttattcttttggaatttccttggggcaagattttcccttaagcctaaattttaatgatcttttataggaagaatcctgtaaattatttatttgtgacccgagtgacatttcacttacctgtgataagtgaatttactggtagcactgacagtaggtacttctaccaaccaattttggtttgtaggcattaagcatcccggtgcttttcccaggcaaataggaggataatgatacccaatggaaatgtttatcatcattccttcttcttcaggttgggcagggccacggtcatctgtggggcctggtacccatgcactattattaacatatacttcaataggattatctatccaagtgactgcccgaattaagggtcggaaaggcacataggcccagtaagtatagttagctgtagcggctcctgcagacatagggagacttaccaccattgatacaatcattaaagctgcaagcagcatattctctggagtttgtgttacccttgtgtttttcagacttttttcagctaactgtgtcagcttctttagctgggcccaggttggcggctccgctttcttggtggatggcaacttcatctgttcttctgatatcaccattttgttcacctggtgggtcgatgatgctcaactgcaggttttttgtctctgtggaggcacttttatttgcatttctgatgggatgggtttattgtagaacttcaaatgtctagtgggtatccaaacaggaagctgattttctcctggtgaaacacaagaaaaacctctcccccatgttatcaccttccctgtttcccaagttttacttttgttgtctttccaccaaatcagttttccctcatgtgggctgttctttttaccagtaaaatgttgttctgcagaagtagtggtctgatttctataaatgtttaaaaaatttaaagtatagggtgctagattaagttcatctgggaagtgttatactccttactgtctttttcccttttttgtttaaccaattgagctttgagtgttctattagttctttcaattatggcctgtccttgggaattataagggattcctgttgtatgtgtaattttccactgatttaagaatttttgaaatgctttactacagtatcctggcccattatctgttttaattttttctggaactcccatgacagcaaaataagataataaatgtattttaacatgggaagtactttctcctgtctggcaggttgcccatatgaaatgtgaataagtatcaactgtcacgcggacaaatgacaattttccaaatgaaggtacatgtgtgacatccatttgccataatgcattaggacataaatctctgagattaactcctgcctcctgagtgggcaggtgtaagacttgacactgagcacaatgttgtacaatattttttgcctgtttccatgtgatatcaaatttattttttaatcctgttgcatttacatgagtcaggacatgaagttcttgtgcttccatcaaggcagatgatactagcaagtcagcttgttcattttccttagttaattgccctggtaaattagtatgtgctcgaatatgagtaatataaactgggaaatttctttttcttacagtttgttgtaacaatttaaacagatgatttaactgataatccatactatatttgattagagctttgtagcctttgtagcctgtactatatatgcagaatctgaaacaatgttaataggctgattaaaatcttgtaacactgaagtgacagcaaccaattctgctctttgagctgagtgatattgagtttcaatgactcattcttttggcccagtgtaagccacttttccattgctgaaaccatcagtaaacactgtcagagcattttctaaaggtttttgtctggtaattttaggtaaaatccaagtagtcaattttaaaaactggaagatttttgtttctgggtaatgattatcaataattcccacaaaatcagctagaccaatctgccatgcagcagaattgataaaggcttgtctaacctgttccttgtttaaaggaacaatgattttatctgggtcacttccacacaattttactattcgtagtcttgtctgaccaattaatgtagccatttgatctaagtacaatgtaaaagtcttaactgtactgtgaggaaggaatgaccactccacaagatctgtattttgaacaataatgcctgttggagaatgtgcagtagcaaaaatcaaaaattggagtggggctaagtgatctattctatttacttgtgctgaattaattttttcttcaactaattcaatttctttagttgcctctggagttattgttcttttaccattcaagtctggatcccctctcaagatagaaaacaaatttgacatggcataagtaggaatgcctagagttggcccaatccaattaatatctcctagcaatttttgaaagtcatttaatgttcttaatgtgtcttttcttatttctattttttgtggtttaatttttctttcctctacctgcattcccaaataattaaaaggagtggaggtctgaatcttatcagatgctattgtcaggcctgtgtttgcaacctctgtctgcagaaacatgtaaaagtcaattaatttgtctcttgtttctgcagcacacaaaatatcatcaacataatgaatgatataacagtctgaaaactgtctctaactggttcctgggtcctgaatcttttcccaggccctgaggcaaatagcccctagttgttcaatagcctcattttgcattactgattgttggttaatagtgctccaatttggacgtgttcctagcaattggtctgcatctatattaacaacaggataagtagcctgatttttccgtacctgttcttgtactccatcaatccaccaggttttaaactgtagatactgagagggtgaaagggaagatttaggtaaaatttcccaatcataaggaataagtctatttccatgagcaatggaatctaataacgttctcatataaggagagttgggtccatattgtttagctccttcctttatgtcttttaacattttcatggtgaaatattcttacctagcctccgttcggacagacgctcctgcttgactccctttcctggccctttcccggccggtatcggttgtaacattaccggatactgccatgcctcaagatctccctgttttctggctgtatcaacggtctcatgcagtgcactatcttgtccactagctggtactgtaggatcaaacaccatcgccgtgggttgttgatatagtgccctactatttggcacaggatcccatctgggatctatactgcacctctggagatggccgatactgaaattcggctggcggccagtgttgataaactaccagtggttgggttttattttcaaccagctgatattgtagatactgtgtctgtattggcatttgaggttgtaatgtcacaggcatctgaaccacaggagaaggagttggtggccatcgtggtctaaactctgatggcccgaataattctggacctccttcccccaattttgatgattcaggatatattacctcctgtaattgattatagtcaacattttgcattgactgagccattacagactctactacatttttataatgtgaactttccattcctttcttgaactctgttcctgtctcttcttcacaatctattacacagctttcaggggcatcagaaactgaaacgctatcttctcctgtttgaaatggttctaaagttgctttaataatggcccaatcattccatactgtaagtgggatgattttaccttccctacttgcttgttttaattatttgccaattttttcccaatcttttaaatctaaagttccctgttctggaaaccatgggcagaattgttctgttgtttgaaacagtgtaattagattttccgtagaagctttaactccccctcttcttaagagaattttaatgaagctgagataagaggcatatttactttcagtttgccccattgttaccctggattcctctgagtgcacaaggttaccggaaggctgaccgtggacgtactcgggaatctctcgtcggctgtcctcgatgctcacattcttagcatagcttcaccctagagaaaggcacccacgttgggtggcagatgaaggggtggcctgcccctccacacctgtgagtatttctagttgggtgggatgagagactgagaaaagaaataagacagagagacaaagtatagagaaacaacagtgggcccaggagagcggcactcagcacaccaaggacctgcaccagcaccggtctctgagttccctcagtttttattgattattattttcatgatttcagcagaaaggaatgtagtaggagagcagggtgataataaggagaaggtcagcaaaaaacatgtgaataaaagaatctatgtcataattaagttcaagggaaggtactatgcctggatgggcacgtaggccagatttatgtttctctccacccaaacatctcagtggagtaaagaataacaaggcagcattgctgccaacatgtctcgcctcccaccatagggcagtttttctcctatctcagaattgaacaaatgtacaatcgggttttataccaagaccttcagttcccaggggcaggtaggagatggtggccttcctctatctcaactgcaagaggctttcctcttttaccaatccacctcagcacagaccctttatgggtgtcaggctgggggatggtcaggtctttctcatcccatgaggtcatatttcagactatcatatggggagaaaccttggacaatacccagctttcaagaacagaggtccctgcggctttccgcagtggattatgcccctggtttgttgactctagagaatggcgatgacttttaccaagtatactgcttgtaaacattttgttaacaaggcacgtcctgcacagccctaggtcccttaaaccttgatttcatacaacacatgtttttgtgagctccaggttgggtcaaagtggctggggcaaaactacaaattaacaacatctgagcaaagcaattgttcaaagtacaggtctttttcaaaatggagtctcttatgtcttccctttctacatagacacagtaacagtctgatctctcttttctctacCacaatcattatccaaaaaagaagatttttcagtttttaaagctaacaacatgggtccttccaaaaattaccaatagtgctccattggaaggaggagtcactgtgtttacagatggctctagcaatggaaaagcagcttatataggacctaaaaacaaaattattcaaactgactttcaatgggcacaaagggctaaattacagacagttatagctgtgttagaagactttaagcaacctgtaaatattgtctctgattcaccttatgttgttcaagccattcaatacatagaaactgcactcattaaatatcttgtgggtgaacaactctatcagctgttttcttctttacaaaagacagtgcatgatcgctgttttcctttctatattacacacattcaagcacacactaatcttcctgggccccttgtaagggctaatggtcaagctgatttactagtttcaactgtgcttactaatgcccaagattttcactccttgtgaaacacatgttaatacagcaggacttaaacaaaaatatcagattacttggagacaggcaaaggacattgtacaacattaccctcagtgccaggtactataactgccacatgaagggactcatgttaacccacagggattaacccgtaatatgttggggcaagtgaatgtaacccacgtaccttcgtttgggaaatttcatacgtccatgttactatagatgccttttctcattttgtgtgggcaacttgccaaacaggcgaggcggctgctcgtattaaaagatatttactttcctgttttgctgccatgggcctcccacaaaagattaaaacagacaatggcccaggctactgtagtaaatctttacaagcgttccttcaacaatggtacattgagcacagtactggaataccctataattctcaaggccaagccattgttgaatgggctaatcaaaccttaaaatctcaattacaaaaacaaaagacagaggggggaaccagagaatactctactccccatatgcagctacaatttgctcttatcactttaaattttttgaatttgtctaaagataaggttacaacaacagcagaacagcatttgtcagggcaaaaataaatcgtcatgaaggaaaacatgtgtggtggaaggaagtcagaatcaaaacctgggaaaagggcaaaatcattacttggggtcaagcgttttcttgtatctcaccgggagagaatcagcttcctgtctgggtacacataagacatcttaagctgtgccataagccagaatccaaggaagaggtaaagaccttggaatatcccttcacccccagttcatcagatggctcagatgaacatctctgttgagcagatggaaaccagtaaaacccaccaagtaactccaccgacctgggggcagatgaagagactagctcatattacagaagagaacctgaggtctcagaataagccgctgaccaccagtaatctaatggtagctatgatgacagtaatctccctggtggtgagtctccccatagctgaggcagatcaaaattacaattattgggcctacattccattcccaccactgattaggcctgttacatggttagacttcctggtggaggtttatgttaatgatagtgtctggatgcctggaccaacaggcaaccgaggtcctactcatccagaggaggaaggaatgttaatgaatgtttccattgcttatcactttcctcccatctgcctggggccgacaggaggatgtttaaattatgataaataaagttggatggtttatgtccctgcacatagtggatcaaaagcctgtattcatgtaatcagtggaagaacatttcaatctttggacactattaaataccttgtgcacggctatgttatgacacatcaccagattaataaatttaaacctaataagaagccctgccctaggcaggccactaaatggtctggaaagctagaggtgctaacctgggaagattgtattgcaaacagcgatgctgtactgcaaaataattcctatggaatcatcattgatttggcccctaggagaggctttgcagtaaattgtactggacagcgtgaagattgtagagagactccttttgcaaacgaccacccagattatgcaccaaaattatatagaagaatggaagcacatttccctattaagtgggaggggaatggtatggctccttcaagccccaaaataattgatccaattataagtccagaacatccagaattgtggaaattaatgatggctcaaacccaattcggatttggaaaggagaatataaaacagagacccatagtaaaaacttcaatttgttgtagccatgacttctaatcagatggtcccattgcagagttgtgttaaacctcctcttatgttggcagtgggaaaaattaatatcctacctgactctcaaaccatatcattcctcaactgtcatctttttacctgcattaattctacctttaataaagataataacattttactggttagggcctgagaaggagtttggatacctatttccctcaatagaccttgggagtcctctccctccatacatattatcactgaattactaaaaggaatacttaatagataaaagagatgcatatttactttaatagctgtgatcatgggccttatagctgtcacagctgctgctgctgttgctggtgttgctttgcacacttctattcaaactgtgggctttgtggatagttggcagaaaaattcttctaagctttggaatccccaaagccaaatagatcaaaaattggcaaatcaaattaatgatctccatcaaacagtaatgtggatgggagattggattatgagcttggagcatagaattcaaatgcaacgtgattggaatacttctgatttttgtattactcctagctcttacaatgccagtgaacaccattgggagatgattagatgtcacctacaaggaaaagaagataatttatcattagatattgctaaactggaaaaacatgtttttgagacatctaaggttcatctcaccctgttgcctggagatgatattcttgctggagctgctgatggcctttctaataccaatcctttaaagtggattaaaaccataggtggatcaacaattgcaaattttattttggtttgtgtctgtttatgctgtttgtttttagtctacagatgtggatgatgccttgggagagaagccagacaccgtgaatgagccatgatagcaatggcagttattaatcaaaaaaaattaataaagacaaaaaagggggacatgtgggaaagagagtttctagggtgccagttgagttggtctcccctgtgtgagacacccatgggaagccatgggcagcctctggggggaaaagtctccttattgccttcatgtctttatgccctgagagcataactgctcagcagcattccacaggttgctcagggagataacactcccttgaagcagtggagtataatcaaacatcttggctcctcctgaaacccgcaagatcttaagtagtttagacatacacctctgctcaaggaaattcacagaaaccgccactgctatacatcttatcgaatgactcacgagttctccttcactgattaatcctttttcccaccccttcctccccctcccatctgccttaagaacaaagagcttgtagaccaataaattgggcagagcctgagagctctgggccatgagcaagcctccaacactcttgtcccctggacctgccttttaaatgcttattctgtctctttccaactcctttgtctctgctggatttggggtacccactgggtgttgtggggctggtttccccaaca
>chrY_21580120_21585551
catgggtggcctctgaggagaaaagtctccttattgccttcatgtctttatgctcaagagcataacagctcagcggcatgctacaggttgctcagggaaataacactcccttgaagcagtggtgtataatcaaacatcttgtcttctactgaaactcactcccacccatttcagtcctgataagtcatttgtattatttctgttattatttttttgtgatggagtctctctctgtcacccaggctggagtgcagtggtgtgatcttggctcaccacaagctccacttcccatgttcacaccattctcctgcctcagcatcccgagtagctgggactacaggcacccaccactgcacctggctaattttttgtatttttatcagagacaggttttcaccgtggtcttgatctcctgatctcatgatctgcccacctctgcttcccaaagtgctgggattacaggcgtgagccactgttcctggctgttaaaaatcttacatagtttagacacatgcctttgcaagaggaaattcacagaaaccaccactgctatacatcttattgaatgactcacgagttctgcttcactgattaatcattttcctcatcccttcctacctctcccatctgacctaagaacaaagagcttgtaaaccaataaattgggtggaggttgagagctcgggtccgtgagcaagcctccaattctctggtcccctggacctgctttttaaactctcaatcttcctctttctaattccattgtctctgctggacacagggtacctgcccagtggtgtggggcttgtttcctcaacatctggtgcccaacacagtgctccctatatctctacaaatcatccagtgagggaacaccagagcgtagaaagtgcaggatgactgacaaaggatgtccgagtaccttttcccttcacgctctacaggtaagtggggcactcagagaattccagggcaacctcaggaaaatatgggtcaggctggaaacaagtttgttaattacttaagcctggtgcagcagttattgagccatagaggagtaattatgagtaccaaaaatctcatatcttttttccatctcatagaaaagtattctccttggttcctggaatacagaaccatgaatgtaaaagactgggacaagatcggaccagacttaaaaggagcacaacaagagggccacgatagtcccttctccacttggtctgtgtggtcagcaattaaaacagcactggagcccttccacactgagaaggaggaggagaagtttcagggtgacataaaaaagtttaataatcaggagtctgataatcagcacagtcaaccatcacagtctagtttaaaaaagggggagaaatgggaaggtgtacatactaacctccaaaaacttatgaaagaaacagttccccctactgcgcctttagaggaaggtgcagaacagccacctccacctcagccttatgaatttttggaaagggagactgagacatggcttgccactcccattgtttcacggcctaccattgactatggtaaagggaagcttcaacagcccaacagccaattacggtgagggaatgatccaggcttgtccacctgttaattatgggagagaaatgctgtgagccagtccaaatacaaattatggtgcaggggcaattcaggcatccatttgacaggcacaagaaatgggggatttggatgcttggcagtttctggtaattatttctccagctgaggagcccagagaacatgctcgggcctgctgggagccatttccttttaaaatattaaaaagactttaagcaagcaattggacaatatgggccaaatttttcttaggttcattcttcattataatttgtggcttataacaggcccttaatacctatggattgggagtcattagctcgatccaccctgtctccctctcaatttctccaatttaaaacctggtggacagatgaagcaacaagtcaggcagggagaaatgctcaggcccaacctcctattaatatcacatctgatcaattgcttggaattgggcaggcatggggtactgtaaatcaacagatggtaatgggtgatgagtctgttgatcagctcagaactatacactgaagataccagaaaaaaaattcatgaccctgttactatttatccttcttttaactcagtttgacagggtccaaggaagatttatccagattttatcaccccatttgcaagaagctgctcaaaagactatttcaaattcttgtgccaggaaagtgatcattcagctgcttgcttatgaaactatgaatacagaatgtcagggagaaattagatctattaaggtaaaggcagatctaaatgaggaaaaaactgtaagtgaatatattacagcctgtgatggcattgaggagcccttatataaggccaacctcctttctcaggcaatggctggactaagggtaacaaaaaacacatgagtgttccctggatcttgatataattggggacagataggacatgcaaaaagagagtgtacaaagagccaaaaaaggcaaaactcaggaccaggccctgattcaaaacagggcattcccaattcagggtgggtcatccctgaccccaaacagagtattcccagcccagtctatccctgcacaaatgcagagcaattgtccccctccacagataaaagtggggcagtaaatacatgctgtactgaacctgtatccctccttcctggggagactcccaggaagatcccaacgggagtttacggcccattgccaaaggacatggtgggacttatacttggaaggtccagcttaaaattaaagggaattcaagtacatactggggtagtgggctctgattgccagggagaaattcaaattgttatctcctccactgttccctggagtgctaatccaggtgacagaatagctcaactgttgtttttaccatatgttaagataggagaaagctcagaataaaaggaggatatagaagcacaaattcagcaggcaagcctgcctattgggtaaatcaagtctctgacaatagtcctatttgtaggtcactattaaaggaaaacaatttgaggctcttgtcgacacaggagcagatgtgtcaatcacagcgtttatcaatggcccaaaaactggcccaaacaaaaggccccagtgggtcttgttgggattgaggatttgcttgtatctcaccaggagagaatcaacttcttgtctgggtacccacaagacatcttaagctgtgccaggagccagaattcaaggaagaggaaaagacctcagaaagtccctacacccccagttcatcagatggctcagatgaacatctctgttgagcagatggaaaccagtaaaacttaccaagcaactccaccgacctgggggcggatgaagagactagctcgcactgaagaagagaacctgcggtctcagcacaagctgctgaccaccagtaatctaatggtagctacgatggtggtaatccccttggtggtgagtctccctgcagaggggcagatcaaaattacacttactggacctacattgcattcccaccactgattaggcctgttataagtttagatgccccagtggaggttatgttaatgatagtgtctggatgcctggaccaatagataaccaaggtcctactcatccagaggaggaaggaatgttaatgaaagtttccattggttatcactttcctcccatctgcctggggccagcagcaggatgtttaaattatgataaacaacgttggatggtttatgtccctgaacataatggatgaaaggcctctattcatgtaatcagtggaagaacatttcaatctttggacactattaaataccttgagcatggctatgttatgacacatcatcagattaataaacttaaaccttcttattgaagtcctgccccaggcaggccactaaatgaaaatctagaggtgctaacctgggaagattgtattgcaaacagcgctgcagtattgcaaaataattccattggaatcatcactgattgggtctctagaggtcactttgccataaattgtaccggacacagcaaagattttggagagactcctttgcaaaagacttcccagataacgcactaaaattatatagaagaattgaaacaaactgccctattaagtgggaggagaatggtatggctcctccaaggccaaaaatgattgatccaattacaagaccagaacatccagaattgtggaaattaatgatggctcaaaccccagttgggatttggaaaggagaatataaaacagagactcatagtgaaaatctttgatttgttgtagccatgatctctaatcagacagtcccattgcagagttgtgttaaacctccttttatgttagcagcaggaaaagttaatatcctacttgactctcaaaccatatcatgcctcagctgtcatatttttacctgcattaattctacctttaataaagataacagcactttactggttagggcctgagaaggagtttggatacctgtttccctcaatagaccttgggacgcctcttcctccatatatattatcactgcagtactaaaagaaatacttaatagatcaaagagattcatatttaccttaatagctgtcatcacgggcctcatagcggtcacagctatagctgctgctgctgttgtagctttggattcttctattcaaactgtgagctctgtggatagttgacagaaaaatttttccaagctttggaattcccaaagccaaatagatcaaaaattggcaaatcaaattaatgatcttcatcaaacagtaatttgaatgggtggtcagattatgagcttggagcagagaatttaaatgcaaagtgattggaatacttctgatttttgtttcctcctagctcttataataccactgaacaccactgggagttgattagacatcgcctaccaggagaagataatttaacattagatcctgctaaacggaaaaaacaactttttgcagcatctcaggctcatcccagcttgttgcctggagctgatattcttgctggagccactgatggcctttttaacaataatcctttaaagtgaattaaaaccataggtggatcatcaactgcaaatattattttggtttgtgtctgtttctgctttttttttttttttttttttttttttttagtctacagttgcggacagcaccttgggagagaagacagacaccgtgaatgagctatgatagcaatggtggttattaatttaaaaaaaatggggacaaaaaagtgggacatatggaaaagagagtttctgggatgccagatgagttggtctgccctgtgtgagactcccatggggagccatggatggcgtctgaggagaaaag------------------------------------------------------------------------------------------------------------------------------------------------------------------------------------------------------------------------------------------------------------------------------------------------------------------------------------------------------------------------------------------------------------------------------------------------------------------------------------------------------------------------------------------------------------------------------------------------------------------------------------------------------------------------------------------------------------------------------------------------------------------------------------------------------------------------------------------------------------------------------------------------------------------------------------------------------------------------------------------------------------------------------------------------------------------------------------------------------------------------------------------------------------------------------------------------------------------------------------------------------------------------------------------------------------------------------------------------------------------------------------------------------------------------------------------------------------------------------------------------------------------------------------------------------------------------------------------------------------------------------------------------------------------------------------------------------------------------------------------------------------------------------------------------------------------------------------------------------------------------------------------------------------------------------------------------------------------------------------------------------------------------------------------------------------------------------------------------------------------------------------------------------------------------------------------------------------------------------------------------------------------------------------------------------------------------------------------------------------------------------------------------------------------------------------------------------------------------------------------------------------------------------------------------------------------------------------------------------------------------------------------------------------------------------------------------------------------------------------------------------------------------------------------------------------------------------------------------------------------------------------------------------------------------------------------------------------------------------------------------------------------------------------------------------------------------------------------------------------------------------------------------------------------------------------------------------------------------------------------------------------------------------------------------------------------------------------------------------------------------------------------------------------------------------------------------------------------------------------------------------------------------------------------------------------------------------------------------------------------------------------------------------------------------------------------------------------------------------------------------------------------------------------------------------------------------------------------------------------------------------------------------------------------------------------------------------------------------------------------------------------------------------------------------------------------------------------------------------------------------------------------------------------------------------------------------------------------------------------------------------------------------------------------------------------------------------------------------------------------------------------------------------------------------------------------------------------------------------------------------------------------------------------------------------------------------------------------------------------------------------------------------------------------------------------------------------------------------------------------------------------------------------------------------------------------------------------------------------------------------------------------------------------------------------------------------------------------------------------------------------------------------------------------------------------------------------------------------------------------------------------------------------------------------------------------------------------------------------------------------------------------------------------------------------------------------------------------------------------------------------------------------------------------------------------------------------------------------------------------------------------------------------------------------------------------------------------------------------------------------------------------------------------------------------------------------------------------------------------------------------------------------------------------------------------------------------------------------------------------------------------------------------------------------------------------------------------------------------------------------------------------------------------------------------------------------------------------------------------------------------------------------------------------------------------------------------------------------------------------------------------------------------------------------------------------------------------------------------------------------------------------------------------------------------------------------------------------------------------------------------------------------------------------------------------------------------------------------------------------------------------------------------------------------------------------------------------------------------------------------------------------------------------------------------------------------------------------------------------------------------------------------------------------------------------------------------------------------------------------------------------------------------------------------------------------------------------------------------------------------------------------------------------------------------------------------------------------------------------------------------------------------------------------------------------------------------------------------------------------------------------------------------------------------------------------------------------------------------------------------------------------------------------------------------------------------------------------------------------------
>chr19_40954172_40959178
GtgtgggaaagagagtttctggagtaccagatgagttggtctcccctatgtgagacacccatggggagccatgggcggcctctgaggagaaaagtctccttattgtctttatgtctttatgctcccagagcatacctgctcagcggcattccacaggttgctcagggagataacacttccttaaagcagtgaagtacaatcaaacatcttggcttcttctgaaacccactcccacccatttcagtcctgataagattttaagtagtttagacacacgcctttgctcaaggaaattcacagaaactgccactgctctacatcttattgaataactcacgagttctccttcattgattaatcctttttctcatcccttccttgccttctcatctgccctaagaacaaagagcttgtaagccaataaattaggcagagccaaagagctctgggccatgagcaagcctctgacactctggtcccccggacccaccttttaaattctcactctgtttctttctaactctttagtctccgttggactcgcggtacctgcagggtggtgtggggctggtttccccaacatctggcgcccaacgtgggactccccgttatctctacaaataatctggtgaaggaatgctagagcatggaaagtggaagatgacagaaaaagggtgcctgaatatgttttcacttcaagctctgtggataagtagtgtgcttggagaattccacggtaacctcgggaaaacgggtcaggctgagagtaaatttgctaattacttaagcttggtgtggcagttattgtgccacagaggggcaattgtgagtacccaaaatctcacatctttgttccagctcatagaaaagtattccccttggttcccggaatatggaaccatgaatgtaaaagactgcgacaagttcggagcagacttaaaatgagcacaacaagagggctacaatattcccttgtctgcttggtctgtgtggtcagcaatcaaaataccactggagcctttccacactgaggaggatgagaagtttcaggatgacatagaaaagtttaataatcaggagtttgatgatctgcaaagtgaaccatcacagtttagttttaaaaagggggagaaagggatatatgctaacctccaaaaacttatagaagaaacatttccacctactgcagaaacagtgccacccactgcgcctttaggggaaggtccagaatggccacccccgcctcagccttatgaatttttggaatgggagcctgagacatgacttgctgctcccattgttgcatgccccacaattaactatgttgaagggaagcttcaggctcacccaacagccaattatggtgagggaatgatccaggcttgtccaccttttaattatggtagaggaatgctgtgagcaggtccaaatacaaattacggtgcagggacaatccaggcatctatttaccaggcatgagatgtgggggatttggatgcttggcagtttctggtaattatttctccagctgaggagcccagacaacatgctgaagcatgctgggagccatttccttttaaaatattaaaagacttaaagcaagcaattggacaatatgggccaaattctccttaggttcattccttgttacaatctgtggcttataacaggcatttaatacctatggattgggaggcattagcccactctaccctgtcccccactgagtttctccaatttaaaacctggcggacagatcaagcaacaacaaatcaggcatgcagaaatgctcaagcccaacctcctgttaatatcacatctgatcacttgcttggaatcagacaggcatggggtactctaaattgacagatggtaatgggtgatgagactgttgatcagctcagaactatatgcctcagagcctgggaaaaaattcacgaccctggtactacttatacttcttttaactcagttcaacagggtccaaaggagccttatccagattttatcacccatttgcaagacacggctcaaaaggctattttggattctcatgtcaggaaagtgatagttcagctgcttgcttatgaaaatgctgatacagaatgtcaggcagaaattagacctattaagggaaaggcagatctaaatgaggaaaaaactttaagtgaatacattaaagcctgtgatggcattggaggcacttgaataaggccagccttcttgctccggcaatggctagactaagggtaacaaaaaacatatgagtgttccccagatcttgctataattgtggacagataggacatacaaaaagagagtgtacaaaaaaggcaaaacttaggaggaaaaagcagggaaccaggtacctgtcccagatgtaaaaaaggaaaacactgggctaatcactgtcattcaaagtttgataacagcggacagcccttgccaggaaatggacagaggggccagccacaggccctaattcaaaatggggcattcccaattcaggacaggacgtccctgactacaaatggggtgttcccagcccagtctttccctgtacaaatgtgcagcaattgttcccctccacagctaaaagtggggcagtagatttatgctgtactgaagctgtatccctccttcctggggagcctcctaggaaggtcccaatgggagcttatgacccattgccagatggcaaggtgggaaggtccaacttaaatttaaaggcaattcaagtacacactggagtagtggactctgattgccagggagaaattcaaattgttatctcctccactgttccctggagtgctaatccaggtgacagaatagctcaactgtggcttttactgtatattaatttagaagaaagctcagaaaaaagaacagaataatttggaagcacaaattcagcaggcaagcctccctattggtaaatcaagtctctgacaatagatctatttgtatggtcactattcaaggaaaacaatttgagggtgtggtcgacacaggagcagatgtgtccatcatagctctttatcaatgaccaaaaaagtggcccaaacaaaaggccccagtgggtcttgttggggttgagggtttgcttgtatctcaccaggagagaatcagcttcctgtctgggtacccacaagacatcttaagttgtgccatgagccagaacccaaggaagaggaaaagacctcggaatgtctctgcacccccagttcatcagatggctcagatgaacatctctgttgagcagatggaaaccagtaaaactcaccaagcaactccactgacctgggggcagatgaagagactagctcacgttgcagaagagaacctgaggtctcagaacaagccgctgaccaccagtaatctaatggtagctatgatggtggtaatctccttggtgtgtcaccttgtagctgaggcagatcaaaattacacttattggacctaaattccattcccaccactgattaggcctattacattgttagaccccccagtagaggtttatattaatgatagtgtctggatgcctggaccaacagacaaccaaggtcctactcatccagaggaggaaggaatgttgtagccatgacctttaatcagatggtcccattgcagagttgtgttaaacctccttttatgttggcagtgggaaaaattaatatcctagctgattctcaaaccatatcatgcctcaactgtcatctttttacctgcattaattctacctttaataaagataatagcatgttactgtttagggcccgagaaggagtttggatacctgttcccctcaatagaccttgggaggcctctccctctatacatattatcactgaagtactaaaaggaatacttaatagatcaaaatgattcatatttactttaatagctgtgatcatgggccttatagctgtcacagctactgctgctgctgctggtgttgctttgcactcttctattcaaactgtgggctttgtggatagttggcagaaaaattcttctaagctttggaattcccaaagccaaatagatcaaaaattggcaaatcaaattagtgatctccgtcaaacagtaatttggatgggagattggattatgagcttggagcaatgtgattggaatacttctgatttttatattacttctagcttttataatgccactgtacaccattgggagatgattagatgtaacccacaaggaaaagaagataatttaaccctagatattgctaaactgaaaaaacaactttttgaggtatctcaggctcgtctcaacctgttgctcggagctgatattcttgctggagccactgatggcctttctaataccaatcctttaaagtggattaaaaccatagctggatcaacaattgcaaattttattttggtttacgtatgtttatgctgtttgtttttagtctacagatgcagacgacgccttcggagagaagccagacactgtgaacgagacatgatagtaatagcggttattaataaaaaaaattaatagagacaaaaaaagggAGACCtgcgggaaaaagagtttctggagtgccagatgagttggtctcccccgtgtgagacacccatggggagccatgggcagcctctaaggagaaaagtctccttattgccttcatgtccttatgccctgagagcataaccgctcagtggcatttcacaggttgatcagggagatagcactccctagaagcagtggagtataatcaaacatcttggtttctcctgaaacccactcccacccatttcagttctgataagttaaagatcttaagtagtttagacacgcctttgctcaaggaaatacacagaaatcgccactgctgttcatcttattgaatgactcacgagttctccttcattgattaatccttttcctcatcccttcctcaccctcccatctgccctaagaacaaagagcttgtaaaccaataaattaggcagagccaaagagctctgggcc-----------------------------------------------------------------------------------------------------------------------------------------------------------------------------------------------------------------------------------------------------------------------------------------------------------------------------------------------------------------------------------------------------------------------------------------------------------------------------------------------------------------------------------------------------------------------------------------------------------------------------------------------------------------------------------------------------------------------------------------------------------------------------------------------------------------------------------------------------------------------------------------------------------------------------------------------------------------------------------------------------------------------------------------------------------------------------------------------------------------------------------------------------------------------------------------------------------------------------------------------------------------------------------------------------------------------------------------------------------------------------------------------------------------------------------------------------------------------------------------------------------------------------------------------------------------------------------------------------------------------------------------------------------------------------------------------------------------------------------------------------------------------------------------------------------------------------------------------------------------------------------------------------------------------------------------------------------------------------------------------------------------------------------------------------------------------------------------------------------------------------------------------------------------------------------------------------------------------------------------------------------------------------------------------------------------------------------------------------------------------------------------------------------------------------------------------------------------------------------------------------------------------------------------------------------------------------------------------------------------------------------------------------------------------------------------------------------------------------------------------------------------------------------------------------------------------------------------------------------------------------------------------------------------------------------------------------------------------------------------------------------------------------------------------------------------------------------------------------------------------------------------------------------------------------------------------------------------------------------------------------------------------------------------------------------------------------------------------------------------------------------------------------------------------------------------------------------------------------------------------------------------------------------------------------------------------------------------------------------------------------------------------------------------------------------------------------------------------------------------------------------------------------------------------------------------------------------------------------------------------------------------------------------------------------------------------------------------------------------------------------------------------------------------------------------------------------------------------------------------------------------------------------------------------------------------------------------------------------------------------------------------------------------------------------------------------------------------------------------------------------------------------------------------------------------------------------------------------------------------------------------------------------------------------------------------------------------------------------------------------------------------------------------------------------------------------------------------------------------------------------------------------------------------------------------------------------------------------------------------------------------------------------------------------------------------------------------------------------------------------------------------------------------------------------------------------------------------------------------------------------------------------------------------------------------------------------------------------------------------------------------------------------------------------------------------------------------------------------------------------------------------------------------------------------------------------------------------------------------------------------------------------------------------------------------------------------------------------------------------------------------------------------------------------------------------------------------------------------------------------------------------------------------------------------------------------------------------------------------------------------------------------------------------------------------------------------------------------------------------------------------------------------------------------------------------------------------------------------------------------------------------------------------------------------------------------------------------------------------------------------------------------------------------------------------------------------------------------------------------------------------------------------------------------------------------------------------------------------------------------------------------------------------------------------------------------------------------------------------------------------------------------------------------------------------------------------------------------------------------------------------------------------------------------------------------------------------------------------------------------------------------------------------------------------------------------------------------------------------------------------------------------------------------------------------------------------------------------------------------------------------------------------------------------------------------------------------------------------------------------------------------------------------------------------------------------------------------------------------------------------------------------------------------------------------------------------------------------------------------------------------------------------------------------------------------------------------------------------------------------------------------------------------------------------------------------------------------------------------------------------------------------------------------------------------------------------------------------------------------------------------------------------------------------------------------------------------------------------------------------------------------------------------------------------------
>chrY_8121821_8126768
AtgttggggaaaccagccccatgcaccacctggtagttaccttgagtccagcagagacaaaggagttagaaagacaacagaataagcattaaaatgcaggtccagggaaccagagcttcagatgcttgctcatggcccagagctcttcaacgctgcctaatttattggtttacaagctctttgttcttagggcagatgggaggagtaggaagggatgaggaaaggattaatcagtgaagaagtcatgagtcattcaataaaatgtatagcagtgaaggtttctgtgaatttcctagagcaaaggtgtgtgtctaaactacttaagatctttaacttattgggactgaaatgggtgggagtgtgtttcaggaggagccaagatgtttgattatactccaatgcttcaagggagtgttatctccctgagaaacatgtggaatgcctctaaatggttatgttctcagggcataaagacatgaaggcaataaggagacttttctcctcagaggctgcccatggctccccatgggtgtctcacacaggggagaccagctcatctggcactccagaaacttttccccacaTGTCCCCCCCTTTTCTCTCTCtctctcttttttaattaatagttttttaattaataactgccattgctatcatggctcattgacactgtctggcttctctctgaaggcgccatccacatttgtagactaaaaacaaacagcataggcagacacaaactgaaataaaatttgcaactgttgatccaccttttttttaatccactttaaaggattggtattataaaggccgtcagtggccccagcaagaatatcagctccaggcaacagggtgagatgaacctgagatgcctcaaaaagttttttcagtttagcaatatctagtgttaaattatcttcttttcactgtcagtgatatctaatcatctcccaatggtgttcagtggcattgtgagagctaggtgtaatagaaaaatcagaagtattccaatcacattgcatttgaattctatgctccaagctcataatctgatctctcatccaaattactgtttgaccgggatcattaatttgatttgccaatttttgatctattttgctttgggaattccaaagcttagaagaatttttctcccaactatccacaaagcccgcagtttgaatagaagaatgcaaagcaacaccagcaacagcagtagctgtgacagctatgaggcccatgatcacagctattaaagtaaatatgaatctctttgatctattcagtatttcttttagtacttcagtgataataagtatggagggggaggcttcctaagttctccttcttgggccctaactagtaaaatgctattatctttattataggtagaattaatgcaggtaaaaagatggcacttgaggcatgatatggcttgagagtcaggtcagatattaatttttcccactgccaacataaaaggaggtttaacacaactctgcactgggaccatctgattagaggtcatggctacaacaaatcaaaattttttattatgggtctctgttttatattctcctttccaaatctgaattggagtttgagccaacattaatttccacaattctggatgttctggacttacaattggatcaatcatttttgggcttggaggaaccataccattctcctcccacttaataaggtaatttgcttcaattcttatatataattttggtgcattatctgagtagtcatttgcaaaaggaatctctctacaatcttcacaatgtccagtacaatttactgcaaattgtcccctagaggcccaatcaatgacaatttcataggagttattttgcagtaaagcagcggtgtttgcaatgcaatcttcccaggttagcacctctagcttttcagaccatttagtggcctgcctagggcaggacttctaattaggcttaaatttattaatctggtgatgtgtcataacataaccgtgctcaaggcatttaatggtgtccaaagattgaaatgttcttcccctgattgcatgaattgaggcttttgatccattatgtgcagggacataaaccatccaactttttttatcataatttgaacatcctgcttccggcccaagacagatgggaggaaagtgaaaaccaatagaaacattcattaacattctttcctcctctgggtgagtaggaccctagttatctgctggtcaaggcatccagacactatcagtaacataaaactccactgggctgtctgaccatgtaacaggcctaatcagtggtgggaatggaatgtaggctcaataagtgtaattttgatctgcctcagctgtggggagacttaccaccaaggagattaccaccatcatagctaccattagattactggtggtcagaggcttgttctgagacctcaggttctctactgcaatgtgagatagtctcttcatctgcccccaagttggtggagttgttaggtgagttttactggtttccatctgctcaacagagatgttcatctgagccatctaacaaattggggatgcagggatgttccaaggtcttttcctcttccttggattctggcttatggcacagcttaagatgtcttgtgggtacctagacaggaagttgattctctcctggtgagatacaaacaaacccttgaccccaacaagacccatgggggccttttgtttgggccagttttctggccattgataaagagctatgattgacacatctgctcctgtgtcgatcagaccctcaaattgtttttctggaatagtgaccatagaaatagctctaattgttgcttgacattctgtattagtattttcataagcaagcaggtgaacaatcactttcctggcatgagaatccaaaatagccttttgcgccatgtcttgcaaatgggcgacaaaatctggataagcccccttggaccctgttgaactgagttaaaggaaggctaagtagtaccagggtcatgaattttttcccaggctcttaggctaatagttctgagctgatcaacatcctcgtcaccctttgccatctgttgatttagagtaccccatgcctgtccaattacaagcaattgatgaaatgtgatattaatgggaggttgggcttgagccattctgcatgcctgatttgttgcttcatccatccaccagattttagagaaattctgagcgggacatcttggattgggctaatgactcccaatccataggtattaaatgccagttataagccacagattgtaacaaggaatgaacagaaggagaatttggcccatattgtccaattgcttgctttaagttttttaatattttaaaaggaaatggctcccagcatgcttgagcatgttctttaggatcctcagctggcaaaataattaccagtaactgccaagcatccaaattgcccatttctcgttcttggagaatggatgcctggattgtccctgcaccataatttgtattagggctggcttgcataattcctctaccataattaagaggcagacaagcctggatcgttcccccactgtaactggctgttgggtgagcctgaagcttccctttgccatagttaatggtggagtatgcaacaatgggagcagcaagccgagtctcaggctcccattccaaaaattcaaaaggctgagctgggggtggccattccagatgttctgctaaaggcacagtaggtggtactgtttctgcggtaggtggaactgtttctttcttaagtttttgaaagttagcatatatagcatcccatttctcccccttttttaaattagactgtgatggttactttgctgatcatcagactcctgattattaagcttttctgtcatcctgaaacccctccttcttttcagtgtcaaagggctccagtgctgttttaattgaccaccacacagatcaagcagagagattatcatggccctcttgttttgctcgttttaagtctgatctgaccttgtcgcaatcttttacattcatggttccatattcagggaaccaatgagaatacttttctatgagatggaacaaagatgtgagattttaggtactcacaattatccctccatggcacaataactgctacagcaggcttaagtaattagcaaacttactctcagcctgacccatagtttccccaggttaccctgggtaccgtatgggtaccctacttacccgtagagcttgaagtgaaaacgtactcaggcttccttcctcagtcctcctccactttccacgctctggcgttccttcaccagattatttgtagagattacggggagccctgcattcggcaccagatgttggggaaaccagccctacaccacccggcaggaacccggagtccagaggagacaaaggagttagaaagagacagaatacgtgtttaaaaggtgggtgcaggggacaggaaagtaggaggcttgctcaccgcccagagctctttggctccacctaattaactgtttcacaagctctttgttcttaaggcagagggaggagtaggaagggatgaggaaaaggattaatcagtgaagaataacttgtgagtcattcaacaagatatatagcggtggtggtttctgtgattttcctagggcaaaggcatgtgtctaaactacttaagatctttaacttatcaggactgaaatgggtgggagtgggtttcaggaggagccaagatgtttgactatactccactgcttcaagggagtgttatctccctgagaaacctgtggaatgctgctgaacggttatgctctcagggcataaagacaaaaaggtaataaggaaaattttatccttaaaagctgcccttgctcctcatgggtgtctcacacaggggagaccaattcatttgccagtccagaaactctctttcccaca----------------------------------------------------------------------------------------------------------------------------------------------------------------------------------------------------------------------------------------------------------------------------------------------------------------------------------------------------------------------------------------------------------------------------------------------------------------------------------------------------------------------------------------------------------------------------------------------------------------------------------------------------------------------------------------------------------------------------------------------------------------------------------------------------------------------------------------------------------------------------------------------------------------------------------------------------------------------------------------------------------------------------------------------------------------------------------------------------------------------------------------------------------------------------------------------------------------------------------------------------------------------------------------------------------------------------------------------------------------------------------------------------------------------------------------------------------------------------------------------------------------------------------------------------------------------------------------------------------------------------------------------------------------------------------------------------------------------------------------------------------------------------------------------------------------------------------------------------------------------------------------------------------------------------------------------------------------------------------------------------------------------------------------------------------------------------------------------------------------------------------------------------------------------------------------------------------------------------------------------------------------------------------------------------------------------------------------------------------------------------------------------------------------------------------------------------------------------------------------------------------------------------------------------------------------------------------------------------------------------------------------------------------------------------------------------------------------------------------------------------------------------------------------------------------------------------------------------------------------------------------------------------------------------------------------------------------------------------------------------------------------------------------------------------------------------------------------------------------------------------------------------------------------------------------------------------------------------------------------------------------------------------------------------------------------------------------------------------------------------------------------------------------------------------------------------------------------------------------------------------------------------------------------------------------------------------------------------------------------------------------------------------------------------------------------------------------------------------------------------------------------------------------------------------------------------------------------------------------------------------------------------------------------------------------------------------------------------------------------------------------------------------------------------------------------------------------------------------------------------------------------------------------------------------------------------------------------------------------------------------------------------------------------------------------------------------------------------------------------------------------------------------------------------------------------------------------------------------------------------------------------------------------------------------------------------------------------------------------------------------------------------------------------------------------------------------------------------------------------------------------------------------------------------------------------------------------------------------------------------------------------------------------------------------------------------------------------------------------------------------------------------------------------------------------------------------------------------------------------------------------------------------------------------------------------------------------------------------------------------------------------------------------------------------------------------------------------------------------------------------------------------------------------------------------------------------------------------------------------------------------------------------------------------------------------------------------------------------------------------------------------------------------------------------------------------------------------------------------------------------------------------------------------------------------------------------------------------------------------------------------------------------------------------------------------------------------------------------------------------------------------------------------------------------------------------------------------------------------------------------------------------------------------------------------------------------------------------------------------------------------------------------------------------------------------------------------------------------------------------------------------------------------------------------------------------------------------------------------------------------------------------------------------------------------------------------------------------------------------------------------------------------------------------------------------------------------------------------------------------------------------------------------------------------------------------------------------------------------------------------------------------------------------------------------------------------------------------------------------------------------------------------------------------------------------------------------------------------------------------------------------------------------------------------------------------------------------------------------------------------------------------------------------------------------------------------------------------------------------------------------------------------------------------------------------------------------------------------------------------------------------------------------------------------------------------------------------------------------------------------------------------------------------------------------------------------------------------------------------------------------------------------------------------------------------------------------------------------------------------------------------------------------------------------------------------------------------------------------------------------------------------------------------------------------------------------------------------------------------------
>chrY_8996062_9000755
CagggtcacgatattcccttctccacttggtctgtgtggttggcaattaaaacagcactggagcccttccacactgaggaggaggaggagaagtttcaggatgacatagaaaagtttaataatcaggagtctgataatcagcacagtgaaccatcactgtctagttttaaaaagggggagaaatgggaaggaatatattctaacttccaaaaatgtatgaaagagacagttcctcctactgtgcctttaggggaaggtgcaaaatggccacctccacctcagccttatgaatttttggaatgggagactgagactcagcttgccactcccattgttgcagggcctaccattgaccatgttaaagggaagcttcaacagcccaacagccaattacggtgagggaatgatccaggcttttccacctgttaattatgggagagaaatgctgctagccagtccaaatacaaattatggtgcagtggcaattcaggcatccatttgacaggtacaagaaataggggatttcgatgcttggcagtttccagtaattatttatccagctaaggagcccagagaacatgttcaggcattctgggagccatttctctttaaaatattaaaaagatttaaagcaagcaagtgaacaatatgggtcaaattcttcttatgttcattccttattataatttgtggcttataacaggcatttaatacctatggattgggagtgattagctcaatccaccctgtctccctctcaatttctccatttaaaaacctggtagacagatgaagcaacaaatcaggcatgaagaaatgctcaagcccaacctcccattaatatcacatctgaccaattgcttggaatcggacaggcattgggtactgtaaatcaacaggtggtaaagggtgatgagtctgtcgatcagctcagaactatatgcttacgatcccaggaaaaaaattcatgaccctgttactacttatccttcttttaactcagtttgacagggtccaagggagatttatccagattttattgccccatttgcaagaagctgctcaaaaggttattttggtctcgtgccaggaaagggatcattcagtggcttgcttatgaaaatgtgaatacagaacatcaggcagaaattagatctattaaagtaaaggcagatgtaaatgaagaaaaaaactttaagcgaatatattaaagcctgtgatggcattgaggggcccttatataaggccagcctcctttgtcagtcaatggctggactaagggtaacaaaaaacacagcagtgttccctggatcttgacataattggggacacataggacatgcaaaaagagagtgtacaaagagccaaaaaagggaaaactccggaccaggccctgattcaaaacagggcattacctatttggggtgggtcatccctgactccaaagagagtattcccagcccagtctatccctttacaaatgtatagcaattgtcccccaccagagataaaagtggggcagtagatttatgctgtggaaaagctatatccttccttcctggggagcctcctaggaagatcccaatgaaggtttatggcccattgtaaaacggcaaggtgggacttacactgggaaagtccagcttgaaattaaagggaattcaagtacatactggagtagtggactctgattaccagggagaaattcaaatttttatctcttccactgtcccctggagtgctaatccaggagacagaatagctcaactgtttcttttactgtatgttaagtcagaagcaagctcagaaaaaaaggaggatttggaagcacaaaatcagcaggcaaggctgcctattgggtaaatcaagtctctgacaatagacctatttgtatggtcactattcaaggaaaacaatttgagggtcttgtcaacacaggagcagatgtgtcaatcatagctctttatcaatagccaaaaaactggccaaaagaaaaggccccagtaggtcttcttggggttgaggatttgcttgtatctcaccaggagagaatcagcttcttgtctgggtacccacaagacatcttaagctgtgccaggagccagaattcaaggaagaggaaaagacctcagaaaatccctgcacccccagttcatcagatggctcagatgaacatctctattgagcagatggaaaccagtaacactcaccaagcgactccacctacctggaggcagatgaagacactagttcgcattgcagaagagaacctgaggtctcaacacaagctgctgaccaccagtaatctaatggtagctatgatggtggtcatctcctttgtggtgagtctccctgtagaggggcagatcaaaattacacttactggacctacattccattcccaccactgattagtcctgttacaaggttagatgccccagtggatgttgtgttaatgatagtgtctggatgcctggaccaacagataactgaggtcctactcatccagaggaggaaggaatgttaatgaaagtttccattggttatcactttccttccatcttcctggggccagcagcaggatgtttaaattatgataaacaaagttggatggtttatgtccctgcacataatggatcaaatgcctctattcatgtaatcggtggaagaacatttcaatttttggacactatgaaataccttgagcatggctatgttatgacacatcatcagattaataaatttaaacctaataagaagtcctgccccaggcaggccactaaatggtctgaaaacctagaggtgttaacatgggaagattgtattgcaaacagcactgcagtattgtgaaataattccattggaatcatcattgattgggcccctaggggtcactttgcagtaaattgtactggacagagcaaagattttggagaggctcctttgcaaaggactaccagataatgcaccaaaattatatagaagaattgaaacaaattaccctattatgtaggaggagaatggtatggctcctccaagcccaaaaatgattaatccaattataagtccagaacatccagaatgtggaaattagtgatggctcaaaccgcagttggaatttggaaaggagaatataaaacagagacccatagtaaaaaacttcagtttgttgtagccatgatctctaatcagacagtcccattgcatagttgtgttatacctacttttatgttagtaataggaaaagttaatgtcctacttgactctcaaaccatatcatgcctcagctgtcatatttttacctgcattaattctacctttaataaaaataatagcattttactggttagggcccgagaagcagtttggatacctgtttccctcaacagagttgggaggcctctccctccatatatattatcactgcagtactaaaagatcaaagagatacttaatagatcaaagagattcatatttactttaatagctgtcatcatgggacttatagctgtcacagctacagctgctgcggctggctttgctttgcactcttctattcaaactgcgagctctgtggatagttggcagaaaaatttttccaagctttggaatttccaaagccaaatagatgaaaaattggcaaatcaaattaatgatcttcatcaaacagtaatttgaatgggagattggattatgagcttggagcatagaattcaaatgcaatgtgattggaatacttctgatttttgtattcctcctagctcttataataccactgaacaccactgggagatgattagacatcacctaccaggagaagaagataatttaacattagatcctgctaaactgaaaaaacaactttttgccacatctcaagctcatcccagcctattgcctggagctgatattcttgttggaaccgctgatggcctttTAaacactaatcctataaagtgaattaaaaccataggtggatcatcaattgcaaacattattttggtttgtgtctgtttatgcttttttttttaacctactgatgtggacagcaccttgggagagtagataggcaccatgaatgagctatgatagcaatggtggttattaatttaaaaaaatggagacaaaaaagtgggacatgagggaaagagagtttctgggatgccagatgagttggtatccccggtgtgagactcccacagggagccatgtgtggcctctgaggagaaaagtctcctgattgccttcatgtccttatgcccagagagcataacagctcagcagcatgccacaggttgctcagggaaataacactcccttgaagcagtggcgtataatcaaccctcttggcttctcctgaaatctgatcccatccatttcagtcacaataagttaaatatattaagcagtttagacacacacctttgctagaggaaattcacagaaactgccactgctatacatcttattgaatgactcgggagttctccctcactgattaatacttcccctcatcccttcctacccctcctatctgccctaagaacaaagagcttgtaaaccaataaattgggtggagtctgagagctctgggccatgagcaagcctccaattctctgttcccctggatctgccttttaaactctcattctgtctctttctaattatttgtctccgctggactcggggtaccc------------------------------------------------------------------------------------------------------------------------------------------------------------------------------------------------------------------------------------------------------------------------------------------------------------------------------------------------------------------------------------------------------------------------------------------------------------------------------------------------------------------------------------------------------------------------------------------------------------------------------------------------------------------------------------------------------------------------------------------------------------------------------------------------------------------------------------------------------------------------------------------------------------------------------------------------------------------------------------------------------------------------------------------------------------------------------------------------------------------------------------------------------------------------------------------------------------------------------------------------------------------------------------------------------------------------------------------------------------------------------------------------------------------------------------------------------------------------------------------------------------------------------------------------------------------------------------------------------------------------------------------------------------------------------------------------------------------------------------------------------------------------------------------------------------------------------------------------------------------------------------------------------------------------------------------------------------------------------------------------------------------------------------------------------------------------------------------------------------------------------------------------------------------------------------------------------------------------------------------------------------------------------------------------------------------------------------------------------------------------------------------------------------------------------------------------------------------------------------------------------------------------------------------------------------------------------------------------------------------------------------------------------------------------------------------------------------------------------------------------------------------------------------------------------------------------------------------------------------------------------------------------------------------------------------------------------------------------------------------------------------------------------------------------------------------------------------------------------------------------------------------------------------------------------------------------------------------------------------------------------------------------------------------------------------------------------------------------------------------------------------------------------------------------------------------------------------------------------------------------------------------------------------------------------------------------------------------------------------------------------------------------------------------------------------------------------------------------------------------------------------------------------------------------------------------------------------------------------------------------------------------------------------------------------------------------------------------------------------------------------------------------------------------------------------------------------------------------------------------------------------------------------------------------------------------------------------------------------------------------------------------------------------------------------------------------------------------------------------------------------------------------------------------------------------------------------------------------------------------------------------------------------------------------------------------------------------------------------------------------------------------------------------------------------------------------------------------------------------------------------------------------------------------------------------------------------------------------------------------------------------------------------------------------------------------------------------------------------------------------------------------------------------------------------------------------------------------------------------------------------------------------------------------------------------------------------------------------------------------------------------------------------------------------------------------------------------------------------------------------------------------------------------------------------------------------------------------------------------------------------------------------------------------------------------------------------------------------------------------------------------------------------------------------------------------------------------------------------------------------------------------------------------------------------------------------------------------------------------------------------------------------------------------------------------------------------------------------------------------------------------------------------------------------------------------------------------------------------------------------------------------------------------------------------------------------------------------------------------------------------------------------------------------------------------------------------------------------------------------------------------------------------------------------------------------------------------------------------------------------------------------------------------------------------------------------------------------------------------------------------------------------------------------------------------------------------------------------------------------------------------------------------------------------------------------------------------------------------------------------------------------------------------------------------------------------------------------------------------------------------------------------------------------------------------------------------------------------------------------------------------------------------------------------------------------------------------------------------------------------------------------------------------------------------------------------------------------------------------------------------------------------------------------------------------------------------------------------------------------------------------------------------------------------------------------------------------------------------------------------------------------------------------------------------------------------------------------------------------------------------------------------------------------------------------------------------------------------------------------------------------------------------------------------------------------------------------------------------------------------------------------------------------------------------------------------------------------------------------------------------------------------------------------------------------------------------------------------------------------------------------------------------------------------------------------------------------------------------------------------------------
>chrY_18622534_18626952
caaccagccccacaccacctagcacgtaccctgagtctggtggagacaaagggttagaaagagatagaatcagtatttaaaaggctgttccagaggaccaaagcatcggaggcttgctcaccgttcagagttcctgggctccacccaatttgttggtttacaagcattttgatcttaggacagatgggagcagaaggaagggatgaggaaaaggattaatcagtgtagaggaactcgtgagtctttcaataagctacatagtagtggcagtttctgtgaatttccttgagccaaaggcatgtgtctaaactacttaagatctttaacttatcagaactgaaatgggtgagagcagctttcaggaggagccaagatgtttgattatactccaccgcttcaagggagtgttatctccctgagcaacctgaggaatgccgctgagtgcttatgctctgggggcataaagacatggaggcaataaggagacttttctcctcagcagccacccatggctccccatggatgtctcacataggggagaacaactcaactggcaccacagaaactctcctttccacatgtctctcttttttgtctttattaattttttgattaataactgccattgctatcatggctggtgtctggcctctcacccaaggggctgtctgcatctgttgactaaaaacaaatagcataagcagacacaaaccaaaataaaatttgcaattgttgatccacctatggttttaatctactttaaaggaatggtattagaaaagccatcagtggctccagcaagaatatcagctccaggcaacaggataagatgagcctgagatgactcaaaaacttgttttttcagtttggcaatatctagtgttaaactatgttcttttccttgtgggtgatgtctaatcatctctcaatgatgttcagtgacattatagggctaggagaaacacaaaaatccaaagtattccaatcacattgcatttgacttctacactccaagccagtagtccaatcccccatccaaattactgtctgacagagatcattaatttgatttgccaatttttgatctacttggctttgggaattccaaagcttagaagaatttttctgccaactatccacaaagcccgcagtttgaatagaagagtgcaaagcagcaacagtgcagaagcagtagctgtgacagctataaggcccatgaccacagctattaaagtaaatatgaatctctttgatctattaaatattccttttagtacttcagtgataatatgtatggagggagagtcctcccaaggtctattgagggaaacaagtatctgaattccttctcaggccctaaccagtaaaaatgctattatctttattaaaggtagaattaatgcaggtaaaaaggtgacagttaaggcagggtatggtttcggagtcaggtaggaaattaattttcccggctgccaacataaaaggaggtttaacaaaactctgcaatgggaccgtctgattagaggtcatggctacagcaaatgaaagttttttactatgagtctctgttttatattctcctatccaaatccaaactggggtttgagccatcattaatttccacagttctggatgttctggtctcataactggatcgatcatttttgggcttggaggagccataccattctcctcccacttaatagggtaatttgtttcaattcttctacataattttggtgcattatctgggtagtcatttgcaggagtccctctacaatctttgcgctggccagtaaaatttactgcaaagtgtcccctagggacccaatcaatggcgatgttataggaattattttacagtagcgcagcactgtttgcaatacaatcttcccaagttagcacctctaacttttcaggccatttagtggcctgcctagggcagggattcatattaggtttaaattcagtaatctggcaacgtgtcataacatagccgtgctcaagtatttaatagtgtccaaagattaaaatgttgcttcattgattgcatgaatagaggcttttgatgcattttgtgtagggacatttatgtcccactttatcataatttaaacatcctgctgccagccccaggcagatgggaggaaagcgataatcaatggaaacattcaccaacattcccgcctgctctagatgagtaggaccttgcttatctgttggtccatccaccaggagggtctaaccacgcaacaggcctaatcagtagtgggaatggaatgtagacccagtaagtgtaattttgatctgcctctcccttactaagtctaattgctgcctgacattctgtattagcattttcataagcaagcagctgaataatcactttcctggcatgagaatctgaaacagtcttttgagccgcgtcttggaaacaggcgataaaatctggataagtctcccttggacactgttgaaatgagttaaaagaaggataagtagtaccagggtcatgaatgttttcccaggttcttaggcatagagttctgaactgaccaacagcctcatcacccattaccatgggttcatttacagtaccccatgcctgtccgattccaagcaattgatcagatgtgatatcaatggcaggttgagcttgagcatttctgtgtgccgtatttgttgcttcatccatccaccagggtttaaattggagagattccataggttaaatgccagttataagccacagattgtaacaaggaatgaacataaggaaaatttggcccctattttccaattgcttgctttaagtcttctaatattttaaaagtaaatggctcccagagtgcctcaggatgttctccaggctcctcagcaggaaaaataattactggatacggccaagcatccaaatcccccatttctcgtgcctggcgagtagatgccttgattgtctctgtgccataatttgtatttgggctggatgaaagcattcctttaccacaattaacaggtggacaagcctggatcattccctcactgtaactggctgttgggttagcctgaagcttccttttgccatagttaatggctgggtgtgcaacaatgggagcggcaagccaagtcacaggctcctttaacaacaattcataaggctaaggcggagctggccgttccagacgttcccataaaggcgcagtagttggcactgtttctgctgtaggtggaactctttctttcataagttttttgggggttagcatatagagcttctggtttcttccccttatttaaaactagactgtgatggttcactttgctgatcgtcagactcatggttattaaacttttctatgtcaccctgaaactcctcctcatcctctgggtggaagggctccagtgcagttttaattgctgaccacacagaccaagcagagaagggaatatcatggccctcttgctgtgcttgttttaagtctcatccaactttatcccaatcttctacattcatggttccatattccaggaaccaaggagaaaacttttctaggttatggaacaaagaagtgagattttgggtactcacaattatccctctgaggcacaataactgctgcagcaggctaaataattggcaaacttactttcagtctgacctatattttcttgaggttaccctggaattctctgagtgccctacttacccacggagcttgaagtgaaaatgtactcgggcctccttcatcaggcgtcctccactttccactctctgtcatttctttaccagattatttgtagagattacttggagcactgtgttgtgtgccaCAtggggaaaccatcccctcaccacccagtgggtcccctgagtcccgtgcagacaaaggagttagaaagagatagaatcagtgtttaaaaggtgggttaagggaactgcagtgtcaaaggcttgttcatggcccagagttcttaggctccacccaatttgttggtttacaagctctttgttcttatgtcagatgggaggggggaggaagggatgaagaaaaggattaatcaatgaaggagaagtcatgagtcattcaataagatgtgtagcagtggcagtttctgtgaattttcttgagtaaaggtgtgtgtttaaactacttaagatatttaacatattgggactgaagcaggtgggagcaggtttcaggaggagccaagacgtttgattacactccactctttccagggagtgttatctccccgaggaacctgtagaatgccactgagtggatatgctctctgagtggttacgctctcagggcataaagacatgaaggcaataaggagacttttctcctcagaggccactcatggctcgccatgggtgtctcacacaggggagacaaactcaactggcaacccaga-----------------------------------------------------------------------------------------------------------------------------------------------------------------------------------------------------------------------------------------------------------------------------------------------------------------------------------------------------------------------------------------------------------------------------------------------------------------------------------------------------------------------------------------------------------------------------------------------------------------------------------------------------------------------------------------------------------------------------------------------------------------------------------------------------------------------------------------------------------------------------------------------------------------------------------------------------------------------------------------------------------------------------------------------------------------------------------------------------------------------------------------------------------------------------------------------------------------------------------------------------------------------------------------------------------------------------------------------------------------------------------------------------------------------------------------------------------------------------------------------------------------------------------------------------------------------------------------------------------------------------------------------------------------------------------------------------------------------------------------------------------------------------------------------------------------------------------------------------------------------------------------------------------------------------------------------------------------------------------------------------------------------------------------------------------------------------------------------------------------------------------------------------------------------------------------------------------------------------------------------------------------------------------------------------------------------------------------------------------------------------------------------------------------------------------------------------------------------------------------------------------------------------------------------------------------------------------------------------------------------------------------------------------------------------------------------------------------------------------------------------------------------------------------------------------------------------------------------------------------------------------------------------------------------------------------------------------------------------------------------------------------------------------------------------------------------------------------------------------------------------------------------------------------------------------------------------------------------------------------------------------------------------------------------------------------------------------------------------------------------------------------------------------------------------------------------------------------------------------------------------------------------------------------------------------------------------------------------------------------------------------------------------------------------------------------------------------------------------------------------------------------------------------------------------------------------------------------------------------------------------------------------------------------------------------------------------------------------------------------------------------------------------------------------------------------------------------------------------------------------------------------------------------------------------------------------------------------------------------------------------------------------------------------------------------------------------------------------------------------------------------------------------------------------------------------------------------------------------------------------------------------------------------------------------------------------------------------------------------------------------------------------------------------------------------------------------------------------------------------------------------------------------------------------------------------------------------------------------------------------------------------------------------------------------------------------------------------------------------------------------------------------------------------------------------------------------------------------------------------------------------------------------------------------------------------------------------------------------------------------------------------------------------------------------------------------------------------------------------------------------------------------------------------------------------------------------------------------------------------------------------------------------------------------------------------------------------------------------------------------------------------------------------------------------------------------------------------------------------------------------------------------------------------------------------------------------------------------------------------------------------------------------------------------------------------------------------------------------------------------------------------------------------------------------------------------------------------------------------------------------------------------------------------------------------------------------------------------------------------------------------------------------------------------------------------------------------------------------------------------------------------------------------------------------------------------------------------------------------------------------------------------------------------------------------------------------------------------------------------------------------------------------------------------------------------------------------------------------------------------------------------------------------------------------------------------------------------------------------------------------------------------------------------------------------------------------------------------------------------------------------------------------------------------------------------------------------------------------------------------------------------------------------------------------------------------------------------------------------------------------------------------------------------------------------------------------------------------------------------------------------------------------------------------------------------------------------------------------------------------------------------------------------------------------------------------------------------------------------------------------------------------------------------------------------------------------------------------------------------------------------------------------------------------------------------------------------------------------------------------------------------------------------------------------------------------------------------------------------------------------------------------------------------------------------------------------------------------------------------------------------------------------------------------------------------------------------------------------------------------------------------------------------------------------------------------------------------------------------------------------------------------------------------------------------------------------------------------------------------------------------------------------------------------------------------------------------------------------------------------------------------------------------------------
>chrY_21845475_21850069
tgggaaaccagccccacaatgccccgtgggtaccctaaatccaacagagacaaataattagaaagagacagaatgagagtttaaaaggcaggtccaggggaccagagaattggaggcttgctcatggcctggagctctcagccaccacccaatttattgctttacaagctctttgttcttagggcagatctgaggggtaggaagggctgagggaaaggattaatcagtgagggagaacccgtgagtcattcaataagatgtatagcagtagcagtttctgtgaatttcctctagcaaaggcgtgtgtctaaactacttaatatatttaacttatcaggactgaaatggatgggagaaggcttcaggagaagccaagatgtttgattatactccactgcttcaagagagtgttatttccctgagcaacctgtggcagcccgctgagctgttatgctctctgggcataaggacatgaaggcaataaggagacttttctcctcagaggccacccatgggagtgactccccatgggagtctcacaccggagagatcaactcatttggcatcccagaaactctctttcccacatgtcccacttttttgtctccatttttttaaattaataaccaccattgctatcatagctcattcacggtgtctatctactctcccaagatgctgtctgcatcagtaggttaaaaaaaaaacagcataaaaagacacacaccaaagtaatatttgcaattgatgatccacctatggttttaattcactttaaaggattagtgttaaaaaggccctcagtggttccagcaagaatatcagctctaggcaacaggatgggatgagcctgagatgcggcaaaaagttgttttttcagtttagcaggatctaatgttaaattatcttcttctcctggtaggtgatgtctaatcatctcccagtggtgttcagtgatattataagagctaggaggaatacgaaatcagaagtattccaatcacattgcatttgaattctatgctccaagttcataatccgatctcccattcagattactgtctgatgatcattaatttgatttgccaatttttgatctatttggctttgggaattccaaagcttggaagaatttttctgacaactatgcacagcgctcgcaggttgaatagaagagtgcaaagcaaagccagcagcagcagctatagctgtgacagatttaagacccatgatgagagctattaaagtaaatatgaatctctttgatcattaagtatttcttttagtactgcagtgataatatatatggaggaagaggactcccaagttctattgagggaaacaggtatccaaactccttcttgggccctaaccagtaaaatgctattatctttattaaaggtagaattaatgcaggtaaaaatatgacagctgaggcatgatatgctttgagagtcaagcaggatattaacttttcctgctgctaacataaaaggaggtttaacacaactctgtaatgggactgtctgattagctatcatggctacaacaaattgaagttttttactctgggtgtctgttttatattctcctttctgaatcccaactggggtttgagacatcattaatttccacattttggatgttctggacttataattggatcaatcatttttggctttggaggagccataccgttctctcctacttaatagggtaatttgtttcaattcttctatataatattggtacattatctgggtagtcgtttgtaaaggagtctctctaaagtctttgctctgtccagtacaatttactgaaaagtgacccctaggggcccaatcagtgatgaatccaatggaattattttcaatactgcagcactgtttgcaatacagtcttcccaggttagcatctctagcttttcagatcatttagtggcctgcctggggcaggacttcttattaggtttaaatttattaatctgatgatgtgtcataacatagccatgctcaaggtatttaattgtgtccaaagattgaaatgttcttccactgattacatgaatagaggcctttcatccattatgtgcagggacataaaccatctgacattgttgatcataatttaaacatcctgctgttggccccaggcagatgggaggaaagtgataaccaatggaaactttcattaacattccttcctcctctggatgagtaggacctcagttatctattggtccaggcatccagacactagcattaacataaccttcactggggcatctaaccttgtaacaggtctaatcagtggtgggaatgggatgtaggtccaataagtgtaattttgatctgcccctctgcagggagactcaccaccaaggggattaccaccatcatagctaccattagattactggtggtcagcagcttgtgctgagacctcagtttctcttcttcaatgtgagctagtctcctcatctgcccccaggtcagtggagttgtttagtgagttttactggtttccacctgcttaacaaagatgttcatctgagccatctgatgaactggtggtgcaaggactttctgaggtcttttccttttgcttgaattctggctcttggcaccacttaacatgtcttgtgggtacccagagaagaagctgattctctcctggtgagatgcaagcaaatcctcacccccaaaaagacccactggggccttttgtttgggccagttttttggctattgataaagaactatgattgacatgtctgctcttgtgtcgaccagacccttaaattgttttccttgaatagtgaccatacaaataggtctattgtcagagacttgatttacccaatgggcagccttgcctgctgaatttgtgcttccaaatcctcctttttttctgagctttctcgtaacttaacatatggtaaaagcaacagttgagctattctgtcatctggattagtactccagtggacaatggaggaaataacaatttgaatttctccctggcaatcagagtccactactccggtatgtacttgaattccctttaattttaagctggaccttcccagtataagtcccaccatgccatttgacaatgggcgatagactcccattgggatcttcctgcgagtctccccaggaaggaggaatacagcttttgtacagcatgtatttactgccccacttttatctctggagggggacaattgctgtacatttgtaaagggatagactgggatgggaatactctgtttggagtcagggatgacctgccctgaattgggaatgccctgttttgaatcagggcctggtcctgagttttgccttttttggctctttgtacactctctttttgtatgtactatccgtccacaattatatcaagatccagggaacactcatgtgctttttgttacccttagtccagccactgcctgagaaaggaggttggccttatataagtgcccctcaatgccatcacaggctgtaatatattcacttaaagtttttcctcatttagatctgcctttaccttaatagatctaatttctgcctgacattctgtattcacattttcataaacaagcagctgaatgatcactttcctggcacaggaattcaaaatagccttttgagcatcttcttgcaaatgtagcaataaaatctggataaatctcccttgggccctgtcaaactgagttaaaagaaggataagtagtaacagggtcatgaatttttttcctggtatcttcagcgtatagttctgagctgatcaacagactcatcacccattaccatctgttgatttacagtacccaatgcctgtctgattccaagcaatagatcagatgtgatattaatgggaggttgggcttgagcatgtctgcatgcctgatttgttgcttcatctgtccaccaggttttaaaatggagaaactgagagggagacagggtggatcgagctaatcactcccaatccataggtattaaatgccagttataagccacaaattgtaatgaggaatgaacataagaagaatttggcccatattgtccacttgcttgctttaaatcttttttaatattttaaagggaaatggctcccagcatgcctcagcatgttctctgggcttttcagctggagaaataattattggaaactgccaagcatcgaaatcccctatttcttgtgcctgtcaaatggatgcctgaattgccactgcaccataatttgtatttggactggctggatgcctgaattgcccctgcaccataatttgtatttggactggcttacagtatttttctcccataattaacaggtggacaagcctggatcattccctcactgtaactggctgttgggctgttgaagcttccctttaccatagtcaatggtaggtcatgcaacaatgggagcagcaagccacgtctcagtctcccattccaaaaactcataaggctgaggtggaggtggtcattctgcaccttcccctaaaggcacagtagggggaactgtttctttcatatgtttttggaagttagcatatattccttcccatttcgccccttttt---------------------------------------------------------------------------------------------------------------------------------------------------------------------------------------------------------------------------------------------------------------------------------------------------------------------------------------------------------------------------------------------------------------------------------------------------------------------------------------------------------------------------------------------------------------------------------------------------------------------------------------------------------------------------------------------------------------------------------------------------------------------------------------------------------------------------------------------------------------------------------------------------------------------------------------------------------------------------------------------------------------------------------------------------------------------------------------------------------------------------------------------------------------------------------------------------------------------------------------------------------------------------------------------------------------------------------------------------------------------------------------------------------------------------------------------------------------------------------------------------------------------------------------------------------------------------------------------------------------------------------------------------------------------------------------------------------------------------------------------------------------------------------------------------------------------------------------------------------------------------------------------------------------------------------------------------------------------------------------------------------------------------------------------------------------------------------------------------------------------------------------------------------------------------------------------------------------------------------------------------------------------------------------------------------------------------------------------------------------------------------------------------------------------------------------------------------------------------------------------------------------------------------------------------------------------------------------------------------------------------------------------------------------------------------------------------------------------------------------------------------------------------------------------------------------------------------------------------------------------------------------------------------------------------------------------------------------------------------------------------------------------------------------------------------------------------------------------------------------------------------------------------------------------------------------------------------------------------------------------------------------------------------------------------------------------------------------------------------------------------------------------------------------------------------------------------------------------------------------------------------------------------------------------------------------------------------------------------------------------------------------------------------------------------------------------------------------------------------------------------------------------------------------------------------------------------------------------------------------------------------------------------------------------------------------------------------------------------------------------------------------------------------------------------------------------------------------------------------------------------------------------------------------------------------------------------------------------------------------------------------------------------------------------------------------------------------------------------------------------------------------------------------------------------------------------------------------------------------------------------------------------------------------------------------------------------------------------------------------------------------------------------------------------------------------------------------------------------------------------------------------------------------------------------------------------------------------------------------------------------------------------------------------------------------------------------------------------------------------------------------------------------------------------------------------------------------------------------------------------------------------------------------------------------------------------------------------------------------------------------------------------------------------------------------------------------------------------------------------------------------------------------------------------------------------------------------------------------------------------------------------------------------------------------------------------------------------------------------------------------------------------------------------------------------------------------------------------------------------------------------------------------------------------------------------------------------------------------------------------------------------------------------------------------------------------------------------------------------------------------------------------------------------------------------------------------------------------------------------------------------------------------------------------------------------------------------------------------------------------------------------------------------------------------------------------------------------------------------------------------------------------------------------------------------------------------------------------------------------------------------------------------------------------------------------------------------------------------------------------------------------------------------------------------------------------------------------------------------------------------------------------------------------------------------------------------------------------------------------------------------------------------------------------------------------------------------------------------------------------------------------------------------------------------------------------------------------------------------------------------------------------------------------------------------------------------------------------------------------------------------------------------------------------------------------------------------------------------------------------------------------------------------------------------------------------------------------------------------------------------------------------------------------------------------------------------------------------------------------------------------------------------------------------------------------------------------------------------------------------------------------------------------------------------------------------------------------------------------------------------------------------------------------------------------------------------------------------------------------------------------------------------------------------------------------------------------------------------------------------------------------------------------------------------------------------------------------------------------------------------------------------------------------------------------------------------------------------------------------------------------------------------------------------------------------------------------------------------------------
>chr21_18563368_18566735
aatgtctagtgggtatccaaacaggaagctgattttctcctggtgaaacacaagcaaaacctctcccccacgttatcaccttccttatttcctatgtcttatttttattatctttctactaaattaggtttccttcatgtgggctgttctttttaccagtaagatgttgttctgcagaagtagtagcctgatttctgtaaatgtttaaaaaatttaaagtatagagtgctagattaagttgcatctgaggagtggtacactccttactgtctcccccttctttttgtttaactaattgagttttgagtgttctattagttctttcaactatggcttgtccttgggaattataaggaattcttgttgtatgtgaaattttctactgacttaagaatttttggaaagctttactacaatatcttggttcattgtcagttttgattttttctggaacttctattacagcaaaacaagacaataaatgttttttaacatgggaagtactttctcctgtttggcaagttgcctatatgaaatgtgaataagtatcaactgttacatgaacatatgataatcttctaaatgaaggtacatgcgtgacatccatttgccataatgcattaggacgcagacctctgggattaacttctgcctcttgagtgggcaggtgtaagacttgacactgggtgcaatgttgtacaatatcttttgcctgtttccatgtgacatcaaatttgttttttaatcttgctgcatttacatgagtcaaagcatgaagttcttgtgcttttatgaatgcagatgatactagtaagtcagcttgttcatttgctttagtcaaaggccttggtaaattagtgtgtgctcgaatatgagtaacataaaatgggaaatttcctttttttacagtttgttgtaataaattgaatagctggtttaactgatcatccatgctatatttaattagagctgtcttaacatcttttgtagcctgtactacatatgcagaatctgatataatattgataggttggtcaaaatcttgtaacactgtaatgactgcaactaactctgctctttgagctgattgatatggagttttgattactcgttctttcagccttgtgtaagctgcttttctattgctggaactatcagtaaatactgttagagcattttctaaaggttcacgtctggtaattttaggtagaatctaagtagtcaattttaagaactggaagatctttgtttttgggtaatgattatcaataattcctacaaaattagcaagactaatctgccatgcactagaattgataaaggcttgtctaacttgttctttggttaaagggacaagtattttgtctgggtcatttccacataattttattattcgtaatcttgtctgaccaattaatgtagctatttgatccaagtacaatgtaaaagtcttaattgtactgtgaggaaggaaggactacttcacaagatcagtattttgaataatgatgcctgttggagaatgtgcagtggcaaaaatcaaaagttggagtggggctaagggatctattctatttatttgcgctgacagaattttttcttctactaatttaatttcttttgttgcctttggggttaacattcttttactatttaagtctgagtcttttcttaagatagagaacaaatttgacatggcataagtaggaatgcctagagttggctgaatctaattaatatctcctagcaatttttgaaaattatttagtgtttttaatgtgtcttttcttatttctattttttgtggcttaatttttctattttctatctgcatccttaaataatgaaaaggagtagaggtttggatcttatcagatgctattgccagtcctgcattggcaacctctgcttgcagaaatgtataacagtcaattaatttatctttcgtttctgtagcacataaaatatcatcaatataatgaataatataacagtctgaaaacttgtctttaactggttgaagagcttgacctacaaaagtctgacaaatagttggactattaagcattccttgaggtaacactttctactgaaacttggtggctggttctttattatttatggctggtatagtaaaggcaaatttttcacaatcctgctccgccagagggatggtaaaaaagcaatcctttagatcaattataattaaaggccaatcttttgggatcatggctggagagggcaactcgggttggagaggccttatgggttgaattacggcgtttacggcctttaagtcagttaacatatgccatttgcctgatttcttctgaattacaaacacaggagaattctaaggtgagaatgaaggctcaatatgacttttttctaactgttcatttgttaataaatgtaaagcctctagtttttgttttggtagcggccactgatttacccacaccggtttttctgttttctaagttaatggtatgtgtttaggaggctccacagtggccgcctctaaaaaggataccttattccttctttttcttgatttattttagcctcaactggaactttaatgccatcttcatttttctttagtccttttcctggtatatatcttatcttggtcatgattttttgactcgtggggctatataatggagtgggcatggtgatttccccacctcattgttataataaatcttgacttcacagattaagaggaattgaagtaatcattggctgaacagtactttcttgattatctggccttaagcaatgtaaaatcttagtactttgatacacttctgaggctgtgcctatgccgacaagtcttgtaacagccttttgtttaggccaattttttggccactgatttaaagcaatgatagagacatctgctttagtgtctactaacttttcaaactgttttccttgaataatggccttacacacaggtctgttctttgagacttgacttgcctaatatgcagcctttcttgttggatcagtgcttccaagccctcctattctttttatttcactatttccacctttaatatatggcaggagtaataattgagcaatcttgtctcttggactggcacttcaaggaattgaagagctaataactaactgaatttcgcctttatagtctgaatcaactacaccagtatgaatttgaactccttttagatttagacttgatcttcctaagattagtcctacagtcctctcaggcagtgggccatatacctttgtggggattttttgtgggggctcctttggaagcagagagactgcttgtatagtacataaatctactgctacactgctgcttgtggcgggggacaattgttgta------------------------------------------------------------------------------------------------------------------------------------------------------------------------------------------------------------------------------------------------------------------------------------------------------------------------------------------------------------------------------------------------------------------------------------------------------------------------------------------------------------------------------------------------------------------------------------------------------------------------------------------------------------------------------------------------------------------------------------------------------------------------------------------------------------------------------------------------------------------------------------------------------------------------------------------------------------------------------------------------------------------------------------------------------------------------------------------------------------------------------------------------------------------------------------------------------------------------------------------------------------------------------------------------------------------------------------------------------------------------------------------------------------------------------------------------------------------------------------------------------------------------------------------------------------------------------------------------------------------------------------------------------------------------------------------------------------------------------------------------------------------------------------------------------------------------------------------------------------------------------------------------------------------------------------------------------------------------------------------------------------------------------------------------------------------------------------------------------------------------------------------------------------------------------------------------------------------------------------------------------------------------------------------------------------------------------------------------------------------------------------------------------------------------------------------------------------------------------------------------------------------------------------------------------------------------------------------------------------------------------------------------------------------------------------------------------------------------------------------------------------------------------------------------------------------------------------------------------------------------------------------------------------------------------------------------------------------------------------------------------------------------------------------------------------------------------------------------------------------------------------------------------------------------------------------------------------------------------------------------------------------------------------------------------------------------------------------------------------------------------------------------------------------------------------------------------------------------------------------------------------------------------------------------------------------------------------------------------------------------------------------------------------------------------------------------------------------------------------------------------------------------------------------------------------------------------------------------------------------------------------------------------------------------------------------------------------------------------------------------------------------------------------------------------------------------------------------------------------------------------------------------------------------------------------------------------------------------------------------------------------------------------------------------------------------------------------------------------------------------------------------------------------------------------------------------------------------------------------------------------------------------------------------------------------------------------------------------------------------------------------------------------------------------------------------------------------------------------------------------------------------------------------------------------------------------------------------------------------------------------------------------------------------------------------------------------------------------------------------------------------------------------------------------------------------------------------------------------------------------------------------------------------------------------------------------------------------------------------------------------------------------------------------------------------------------------------------------------------------------------------------------------------------------------------------------------------------------------------------------------------------------------------------------------------------------------------------------------------------------------------------------------------------------------------------------------------------------------------------------------------------------------------------------------------------------------------------------------------------------------------------------------------------------------------------------------------------------------------------------------------------------------------------------------------------------------------------------------------------------------------------------------------------------------------------------------------------------------------------------------------------------------------------------------------------------------------------------------------------------------------------------------------------------------------------------------------------------------------------------------------------------------------------------------------------------------------------------------------------------------------------------------------------------------------------------------------------------------------------------------------------------------------------------------------------------------------------------------------------------------------------------------------------------------------------------------------------------------------------------------------------------------------------------------------------------------------------------------------------------------------------------------------------------------------------------------------------------------------------------------------------------------------------------------------------------------------------------------------------------------------------------------------------------------------------------------------------------------------------------------------------------------------------------------------------------------------------------------------------------------------------------------------------------------------------------------------------------------------------------------------------------------------------------------------------------------------------------------------------------------------------------------------------------------------------------------------------------------------------------------------------------------------------------------------------------------------------------------------------------------------------------------------------------------------------------------------------------------------------------------------------------------------------------------------------------------------------------------------------------------------------------------------------------------------------------------------------------------------------------------------------------------------------------------------------------------------------------------------------------------------------------------------------------------------------------------------------------------------------------------------------------------------------------------------------------------------------------------------------------------------------------------------------------------------------------------------------------------------------------------------------------------------------------------------------------------------------------------------------------------------------------------------------------------------------------------------------------------------------------------------------------------------------------------------------------------------------------------------------------------------------------------------------------------------------------------------------------------------------------------------------------------------------------------------------------------------------------------------------------------------------------------------------------------------------------------------------------------------------------------------------
>chr5_156660448_156663815
aatgtctagtgggtaaccaaacaggaagctgattttctcctggtgaaacacaagcaaaacctctcccccacgttatcaccttccctatttcccatgtcttatttttattatctttccaccaaattagttttccttcatgtgggctgttctttttaccagtaagatgttgttctgcagaagtagtagtctgatttctataaatgtttaaaaaatttaaagtatagagtgctagattaagttgcatctgaggagtggtacactccttactgtctcccccttctttttgtttaactaattgagttttgagtgttctattagttctttcaactatggcctgtccttgggaattataaggaattcctgttgtatgtgaaattttccactgacttaagaatttttggaaagctttactacaatatcctggtccattgtcagttttgattttttctggaactcccattacagcaaaacaagacaataaatgttttttaacatgggaagtactttctcctgtttggcaagttgcccatatgaaatgtgaataagtatcaactgttacatgaacatatgataatcttccaaatgaaggtacatgcgtgacatccatttgccataatgcattaggacacagacctctgggattaactcctgcctcttgagtgggcaggtgtaagacttgacactgggtgcaatgttgtacaatatcttttgcctgtttccatgtgacatcaaatttgttttttaatcctgctgcatttacatgagtcaaagcatgaagttcttgtgcttttatgagtgcagatgataccagtaagtcagcttgttcatttgctttagtcaaaggccctggtaaattagtgtgtgctcgaatatgagtaatataaaatgggaaatttctttttcttacagtttgttgtaataaattgaatagctggtttaactgatcatccatgctatatttaattagagctgtctcaacatcccttgtagcctgtactacatatgcagaatctgatataatattgataggttggtcaaaatcttgtaacactgtaatgactgcaaccaactctgctctttgagccgattgatatggagttttgattactcgttctttcggccctgtgtaagctgcttttccattgctggaaccatcagtaaatactgttagagcattttctaaaggttcacgtctggtaattttaggtagaatccaagtagtcaattttaagaactggaagatctttgtttttgggtaatgattatcaataagtcccacaaaattagcaagaccaatctgccatgcaccagaattgataaaggcttgtctaacttgttccttggttaaagggacaactattttgtctgggtcatttccacataattttgttattcgtaatcttgtctgaccgattaatgtagctatttgatccaagtacaatgtaaaagtcttaactgtactgtgaggaaggaatgaccactccacaagatcagtattttgaataatgatgcctgttggagaatgtgcagtggcaaaaataaaaagttggagtggggctaagggatctattctatttatttgcgctgactgaattttttcttccactaatttaatttcttttgttgcctctggggttaatattctttgactatttaagtctgagtctcctcttaagatagagaacaaatttgacatggcataagtaggaatgcctagagttggccgaatccaattaatatctcctagtaatttttgaaaatcatttagtgtttttaatgtgtcttttcttatttctattttttgtggcttaatttttctattttctatctgcatccctaaataatgaaaaggagtagaggtttggatcttatcagatgctattgccagtccagcattggcaacctctgcttgcagaaatgtataacagtcaattaatttatctttcgtttctgcagcacataaaatatcatcaatataatgaataatataacagtctgaaaacttttctctcactggttgaagagctcgacctacaaaagtctgacaaatagttggactattaagcattccctgaggtaacactttccactgaaacctggtggctggttctttattatttatggctggtatagtaaaggcaaatttttcacaatcctgctctgccagagggatggtaaaaaagcaatcctttagatcaattataattaaaggccaatcttttgggatcatggccggagagggcaacccgggttggagaggccccatgggttgaattacggcgtttacagcccttaagtcagttaacatacgccatttgcctgatttcttctgaattacaaacacaggagaattccaaggtgagaacgaaggctcaatgtgacccttttctaactgttcatttgctaataaatgtaaagcctccagtttttgttttggtagcggccactgatttacccacaccggtttttctgttttccaagttagtggtatgggtttaggaggctctacagtgaccgcccctaaaaaggataccctattccttctctttcttgatttattttagcctcaactggaactttaatgccatcttcatttttccctagtccctttcctggtatatatcccatcttggtcatgattttttgactcgtggggctatataatggagcgggcatggtgatttccgcaccccattgttgtaataaatctcgaccccacagattaagaggaattgaagtaatcattggctgaacagtactttcttgattatctggccctaagcaatgtaaaatctccatactttgatacacttctgaggctgtgcctatgccgacaagtcctgtaacagccttttgtttaggccaattttttggccactgatttaaagcaatgatagagacatctgctccagtgtctaccaacccttcaaactgttttccttgaataatggccttacacacaggtctgttctctgagacctgacttgcccaatatgcagcctttcctgttggatcagtgcttacaagccctcctattctttttatttcactatttccacccttaatatatggcaggagtaataattgagcaatcctgtctcttggactggcactccaaggaattgaagagctaataaccaattgaatttcgcctttatagtctgaatcaaccacactagtatgaatttgaactccttttagatttagacttgatcttcccaagattagtcctacagtcccctcaggcagtgggccatatacccctgtagggattttttgtgggggctcccctggaagcagagagactgcttgtatagtacataaatctactgctgcactgccgcttgtggtgagggacaattgttgta------------------------------------------------------------------------------------------------------------------------------------------------------------------------------------------------------------------------------------------------------------------------------------------------------------------------------------------------------------------------------------------------------------------------------------------------------------------------------------------------------------------------------------------------------------------------------------------------------------------------------------------------------------------------------------------------------------------------------------------------------------------------------------------------------------------------------------------------------------------------------------------------------------------------------------------------------------------------------------------------------------------------------------------------------------------------------------------------------------------------------------------------------------------------------------------------------------------------------------------------------------------------------------------------------------------------------------------------------------------------------------------------------------------------------------------------------------------------------------------------------------------------------------------------------------------------------------------------------------------------------------------------------------------------------------------------------------------------------------------------------------------------------------------------------------------------------------------------------------------------------------------------------------------------------------------------------------------------------------------------------------------------------------------------------------------------------------------------------------------------------------------------------------------------------------------------------------------------------------------------------------------------------------------------------------------------------------------------------------------------------------------------------------------------------------------------------------------------------------------------------------------------------------------------------------------------------------------------------------------------------------------------------------------------------------------------------------------------------------------------------------------------------------------------------------------------------------------------------------------------------------------------------------------------------------------------------------------------------------------------------------------------------------------------------------------------------------------------------------------------------------------------------------------------------------------------------------------------------------------------------------------------------------------------------------------------------------------------------------------------------------------------------------------------------------------------------------------------------------------------------------------------------------------------------------------------------------------------------------------------------------------------------------------------------------------------------------------------------------------------------------------------------------------------------------------------------------------------------------------------------------------------------------------------------------------------------------------------------------------------------------------------------------------------------------------------------------------------------------------------------------------------------------------------------------------------------------------------------------------------------------------------------------------------------------------------------------------------------------------------------------------------------------------------------------------------------------------------------------------------------------------------------------------------------------------------------------------------------------------------------------------------------------------------------------------------------------------------------------------------------------------------------------------------------------------------------------------------------------------------------------------------------------------------------------------------------------------------------------------------------------------------------------------------------------------------------------------------------------------------------------------------------------------------------------------------------------------------------------------------------------------------------------------------------------------------------------------------------------------------------------------------------------------------------------------------------------------------------------------------------------------------------------------------------------------------------------------------------------------------------------------------------------------------------------------------------------------------------------------------------------------------------------------------------------------------------------------------------------------------------------------------------------------------------------------------------------------------------------------------------------------------------------------------------------------------------------------------------------------------------------------------------------------------------------------------------------------------------------------------------------------------------------------------------------------------------------------------------------------------------------------------------------------------------------------------------------------------------------------------------------------------------------------------------------------------------------------------------------------------------------------------------------------------------------------------------------------------------------------------------------------------------------------------------------------------------------------------------------------------------------------------------------------------------------------------------------------------------------------------------------------------------------------------------------------------------------------------------------------------------------------------------------------------------------------------------------------------------------------------------------------------------------------------------------------------------------------------------------------------------------------------------------------------------------------------------------------------------------------------------------------------------------------------------------------------------------------------------------------------------------------------------------------------------------------------------------------------------------------------------------------------------------------------------------------------------------------------------------------------------------------------------------------------------------------------------------------------------------------------------------------------------------------------------------------------------------------------------------------------------------------------------------------------------------------------------------------------------------------------------------------------------------------------------------------------------------------------------------------------------------------------------------------------------------------------------------------------------------------------------------------------------------------------------------------------------------------------------------------------------------------------------------------------------------------------------------------------------------------------------------------------------------------------------------------------------------------------------------------------------------------------------------------------------------------------------------------------------------------------------------------------------------------------------------------------------------------------------------------------------------------------------------------------------------------------------------------------------------------------------------------------------------------------------------------------------------------------------------------------------------------------------------------------------------------------------------------------------------------------------------------------------------------------------------------------------------------------------------------------------------------------------------------------------------------------------------------------------------------------------------------
>chr1_155629408_155632775
aatgtctagtgggtatccaaacaggaagctgattttctcctggtgaaacacaagcaaaacctctcccccacgttatcaccttccctatttcccatgtcttatttttattatctttccaccaaattagttttccttcatgtgggctgttctttttaccagtaagatgttgttctgcagaagtagtagtctgatttctataaatgtttaaaaaatttaaagtatagagtgctagattaagttgcatctgaggagtggtacactccttactgtctcccccttctttttgtttaactaattgagttttgagtgttctattagttctttcaactatggcctgtccttgggaattataaggaattcctgttgtatgtgaaattttccactgacttaagaatttttggaaagctttactacaatatcctggtccattgtcagttttgattttttctggaactcccattacagcaaaacaagacaataaatgttttttaacatgggaagtactttctcctgtttggcaagttgcccatatgaaatgtgaataagtatcaactgttacgtgaacatatgataatcttccaaatgaaggtacatgcgtgacatccatttgccataatgcattaggacacagacctctgggattaactcctgcctcttgagtgggcaggtgtaagatttgacactgggtgcaatgttgtacaatatcttttgcctgtttccatgtgacatcaaatttgttttttaatcctgctgcatttacatgagtcaaagcatgaagttcttgtgcttttatgagtgcagatgataccagtaagtcagcttgttcatttgctttagtcaaaggccctggtaaattagtgtgtgctcgaatatgagtaatataaaatgggaaatttctttttcttacagtttgttgtaataaattgaatagctggtttaactgatcatccatgctatatttaattagagctgtctcaacatcccttgtagcctgtactacatatgcagaatctgatataatattgataggttggtcaaaatcttgtaacactgtaatgactgcaaccaactctgctctttgagccgattgatatggagttttgattactcgttctttcggtcctgtgtaagctgcttttccattgctggaaccatcagtaaatactgttagagcattttctaaaggttcacgtctggtaattttaggtagaatccaagtagtcagttttaagaactggaagatctttgtttttgggtaatgattatcaataattcccacaaaattagcaagaccaatctgccatgcaccagaattgataaaggcttgtctaacttgttccttggttaaagggacaactattttgtctgggtcatttccacataattttattattcgtaatcttgtctgaccaattaatgtagctatttgatccaagtacagtgtaaaagtcttaactgtactgtgaggaaggaatgaccactccacaagatcagtattttgaataatgatacctgttggagaatgtgcagtggcaaaaatcaaaagttggagtggggctaagggatctattctatttatttgcgctgactgaattttttcttccactaatttaatttcttttgttgcctctggggttaatattcttttactatttaagtctgagtctcctcttaagatagagaacaaatttgacatggcataagtaggaatgcctagagttggccgaatccaattaatatctcctagtaatttttgaaaatcatttagtgtttttaatgtgtcttttcttatttctattttttgttgcttaatttttctattttctatctgcatccctaaataatgaaaaggagtagaggtttggatcttatcagatgctattgccagtccagcattggcaacctctgcttgcagaaatgtataacagtcaattaatttatctctcgtttctgcagcacataaaatatcatcaatataatgaataatataacagtctgaaaacttttctctaactggttgaagagctcgacctacaaaagtctgacaaatagttggactattaagcattccctgaggtaacactttccactgaaacctggtggctggttctttattatttatggctggtatagtaaaggcaaatttttcgcaatcctgctctgccagagggatggtaaaaaagcaatcctttagatcaattataattaaaggccaatcttttgggatcatggctggagagggcaacccaggttggagaggccccatgggttgaattacggcgtttacagcccttaagtcagttaacatacgccatttgcctgatttcttctgaattacaaacacaggagaattccaaggtgagaacgaaggctcaatgtgacccttttctaactgttcatttgctaataaatgtaaagcctccagtttttgttttggtagcggccactgatttacccacaccggtttttctgttttccaagttagtggtatgggtttaggaggctctacagtggccgcccctaaaaaggataacctattccttctctttcttgatttattttagcctcaactggaactttaatgccatcttcatttttccctagtccctttcctggtatatatcccatcttggtcatgattttttgactcgtggggctatataatggggcaggcatggtgatttccgcaccccattgttgtaataaatctcgaccccacagattaagaggaattgaagtaatcattggctgaacagtactttcttgattatctggccctaagcaatgtaaaatctcagtactttgatacacttctgaggctgtgcctatgccgacaagtcctgtaacagccttttgtttaggccaattttttggccactgatttaaagcaatgatagagacatctgctccagtgtctaccaacccttcaaactgttttccttgaataatggccttacacacaggtctgttctctgagacctgacttgcccaatatgcagcctttcctgttggatcagtgcttccaagccctcctattctttttatttcactatttccacccttaatatatggcaggagtaataattgagcaatcctgtctcctggactggcactccaaggaattgaagagctaataaccaactgaatttcgcctttatagtctgaatcaaccacactagtatgaatttgaactccttttagatttagacttgatcttcccaagattagtcctacagtcccctcaggcagtgggccatatacccctgtagggattttttgtgggggctcccctggaagcagagagactgcttgtatagtatataaatctactgctgcactgccgcttgtggcgggggacaattgttgta------------------------------------------------------------------------------------------------------------------------------------------------------------------------------------------------------------------------------------------------------------------------------------------------------------------------------------------------------------------------------------------------------------------------------------------------------------------------------------------------------------------------------------------------------------------------------------------------------------------------------------------------------------------------------------------------------------------------------------------------------------------------------------------------------------------------------------------------------------------------------------------------------------------------------------------------------------------------------------------------------------------------------------------------------------------------------------------------------------------------------------------------------------------------------------------------------------------------------------------------------------------------------------------------------------------------------------------------------------------------------------------------------------------------------------------------------------------------------------------------------------------------------------------------------------------------------------------------------------------------------------------------------------------------------------------------------------------------------------------------------------------------------------------------------------------------------------------------------------------------------------------------------------------------------------------------------------------------------------------------------------------------------------------------------------------------------------------------------------------------------------------------------------------------------------------------------------------------------------------------------------------------------------------------------------------------------------------------------------------------------------------------------------------------------------------------------------------------------------------------------------------------------------------------------------------------------------------------------------------------------------------------------------------------------------------------------------------------------------------------------------------------------------------------------------------------------------------------------------------------------------------------------------------------------------------------------------------------------------------------------------------------------------------------------------------------------------------------------------------------------------------------------------------------------------------------------------------------------------------------------------------------------------------------------------------------------------------------------------------------------------------------------------------------------------------------------------------------------------------------------------------------------------------------------------------------------------------------------------------------------------------------------------------------------------------------------------------------------------------------------------------------------------------------------------------------------------------------------------------------------------------------------------------------------------------------------------------------------------------------------------------------------------------------------------------------------------------------------------------------------------------------------------------------------------------------------------------------------------------------------------------------------------------------------------------------------------------------------------------------------------------------------------------------------------------------------------------------------------------------------------------------------------------------------------------------------------------------------------------------------------------------------------------------------------------------------------------------------------------------------------------------------------------------------------------------------------------------------------------------------------------------------------------------------------------------------------------------------------------------------------------------------------------------------------------------------------------------------------------------------------------------------------------------------------------------------------------------------------------------------------------------------------------------------------------------------------------------------------------------------------------------------------------------------------------------------------------------------------------------------------------------------------------------------------------------------------------------------------------------------------------------------------------------------------------------------------------------------------------------------------------------------------------------------------------------------------------------------------------------------------------------------------------------------------------------------------------------------------------------------------------------------------------------------------------------------------------------------------------------------------------------------------------------------------------------------------------------------------------------------------------------------------------------------------------------------------------------------------------------------------------------------------------------------------------------------------------------------------------------------------------------------------------------------------------------------------------------------------------------------------------------------------------------------------------------------------------------------------------------------------------------------------------------------------------------------------------------------------------------------------------------------------------------------------------------------------------------------------------------------------------------------------------------------------------------------------------------------------------------------------------------------------------------------------------------------------------------------------------------------------------------------------------------------------------------------------------------------------------------------------------------------------------------------------------------------------------------------------------------------------------------------------------------------------------------------------------------------------------------------------------------------------------------------------------------------------------------------------------------------------------------------------------------------------------------------------------------------------------------------------------------------------------------------------------------------------------------------------------------------------------------------------------------------------------------------------------------------------------------------------------------------------------------------------------------------------------------------------------------------------------------------------------------------------------------------------------------------------------------------------------------------------------------------------------------------------------------------------------------------------------------------------------------------------------------------------------------------------------------------------------------------------------------------------------------------------------------------------------------------------------------------------------------------------------------------------------------------------------------------------------------------------------------------------------------------------------------------------------------------------------------------------------------------------------------------------------------------------------------------------------------------------------------------------------------------------------------------------------------------------------------------------------------------------------------------------------------------------------------------------------------------------------------------------------------------------------------------------------------------------------------------------------------------------------------------------------------------------------------------------------------------------------------------------------------------------------------------------------------------------------
>chr7_150561277_150563994
ggtgaaggaggggtacgtgtgtcattcggttgtgaaagatctatagcagtgacggttaagtgaatttcctttaagctaaaagcatatgtctaactactgagataatctttaacttattgggctgcagctggtaggagttggttttacaaaaagtcaggatgtctggtcacattccagtgctcaagggagtgtttcagccatgctcactggcatggggacacaatggcaataaggagatgtttctcctcaggggccccctatggtattccataggtgtcctacacaggggtgactggctaaactggcaccccataatcccttccacCAGCACTTGCCCCCCGCtttttttaattaataactgccatttctatcatggcttgcttgtggtgtctggcttctctcccaaggcatcttttgcacctgtagactaaaaataagcagcatagacaaacagaaattaaagcaaagtttgtagcagttgattctccaatggttttaatccatttcagaggattcaggtcagagagcccatcaacagctccattaagggcatcagcaccaggtaagagagttaagtgggcttgagatgcctcaaaaacttgttcctttaattttcttatgtccagtgttagattttcctctcttccttctagatagtgtttaaccttttcccaatgatgcacagaggcattataagattgaggagtaatacaaaaatcagaagtattccaatcacactgtatttgtattctatgttccaggtttataattcaatcccccattcatggtactgtttgatggagatcattaatctgattagctaatttttgatcaatttgtttctgggtattccaaagcttagaagaattcttttgccactggttaacataatcagcagtttgaacagaagaatgtaagcaacacctgtggctgctgtcgtggctgttacagctatggtacccataataactgcaataagagtgaaaataaacctttttgttcaattaagcattccctttagtatttcagtgacaatatgaatggaaagggaagctttccaaggtctattaagggaaacaggtatccaaactccctctcaggctctgacaagcaagatactattattcttatcaaatgtagagtcaatgcaagtgaaaagatgacagccaagacatgatatagtttgaaaatcaggtaaaatattgatttgtcctactgccaacataagaggaggtttaacacaaccctgtaatgggacatctgattagaggactaagctacaacaaattgaagttttttactatgggtttctgttttatattctccttttcaaatccatattggggtttgaaccatcattaatttctacagttctgggtgttctgaacctactattggatcaatcattttagggcatggaggaaccatatcactgccttcccagaagacaggaaagtcggcttctattctatacttttgggtaggtgccttttcggaatagtcaattggcaagctgcgctcttgacatcccttgtgctgtccagtacaatttactgcaaattgccccttagaggtccagtcaataacgattccataggagttattttgcagtaccacagcactatttgcaatgcaatcttcccaagtcagcacctcagcttccttagaccataatgtcaattgttctgggcattttttctttcttggcctaaattgattagtaagaatattagctatacgataggaatttcctgaggatatgacttttgttttagattgaaagctccttccactaactatatgaatagaggcctctgatccattatgtgcagggacataaaccatccagctttgtttgtcataatctaaacatcctgctgcaggccccagacatatagaaggaaagcaataccaatggacacatttattaacataccttcctcctctggatgagtagggccttggttatcagttggtccgggcatccaaacactattattaacataaacctcaactggggagttcagccaagtaagaggtctaatcagtggagggaatggaatgtaatcccaataggtataattttgatcagcctcagctacagggagactcactgccagggtaattaccaccatcatagctaccagcagattgcaggaggtccacggtttgtcctgagacttcaggtcctcttctgcaagctgggtcaatctcttaatctgcccccaggtcggtggagttgactggtgagtcttgctggtcaccttctgctcagcagaaatcttcatttgagccatcaggcaagttgggagtgcaaagttccgaggtcttctcctcttccttggattctgactcacggcacagcttaagatgtcttgtaggcacccagagaggaagctgattttctcctggtgaaatacaagaaaaccctctaccccatgtaatgattctcccctcttcccaggtctttgttctgacatctttccaccacacaaggtttccttcatggggatttattttttgccctgttagatgctgctctgctgcagttgtaaactgatctctggacaagttcaaaaaatttaaaataataagagccagttgtagctgcatatagggagtggagtattcccccctctttgccttttgtttttgtaattgagtttttaaagttctgtttgcaagttcaacaatggcctgtgcttgagaattataggg--------------------------------------------------------------------------------------------------------------------------------------------------------------------------------------------------------------------------------------------------------------------------------------------------------------------------------------------------------------------------------------------------------------------------------------------------------------------------------------------------------------------------------------------------------------------------------------------------------------------------------------------------------------------------------------------------------------------------------------------------------------------------------------------------------------------------------------------------------------------------------------------------------------------------------------------------------------------------------------------------------------------------------------------------------------------------------------------------------------------------------------------------------------------------------------------------------------------------------------------------------------------------------------------------------------------------------------------------------------------------------------------------------------------------------------------------------------------------------------------------------------------------------------------------------------------------------------------------------------------------------------------------------------------------------------------------------------------------------------------------------------------------------------------------------------------------------------------------------------------------------------------------------------------------------------------------------------------------------------------------------------------------------------------------------------------------------------------------------------------------------------------------------------------------------------------------------------------------------------------------------------------------------------------------------------------------------------------------------------------------------------------------------------------------------------------------------------------------------------------------------------------------------------------------------------------------------------------------------------------------------------------------------------------------------------------------------------------------------------------------------------------------------------------------------------------------------------------------------------------------------------------------------------------------------------------------------------------------------------------------------------------------------------------------------------------------------------------------------------------------------------------------------------------------------------------------------------------------------------------------------------------------------------------------------------------------------------------------------------------------------------------------------------------------------------------------------------------------------------------------------------------------------------------------------------------------------------------------------------------------------------------------------------------------------------------------------------------------------------------------------------------------------------------------------------------------------------------------------------------------------------------------------------------------------------------------------------------------------------------------------------------------------------------------------------------------------------------------------------------------------------------------------------------------------------------------------------------------------------------------------------------------------------------------------------------------------------------------------------------------------------------------------------------------------------------------------------------------------------------------------------------------------------------------------------------------------------------------------------------------------------------------------------------------------------------------------------------------------------------------------------------------------------------------------------------------------------------------------------------------------------------------------------------------------------------------------------------------------------------------------------------------------------------------------------------------------------------------------------------------------------------------------------------------------------------------------------------------------------------------------------------------------------------------------------------------------------------------------------------------------------------------------------------------------------------------------------------------------------------------------------------------------------------------------------------------------------------------------------------------------------------------------------------------------------------------------------------------------------------------------------------------------------------------------------------------------------------------------------------------------------------------------------------------------------------------------------------------------------------------------------------------------------------------------------------------------------------------------------------------------------------------------------------------------------------------------------------------------------------------------------------------------------------------------------------------------------------------------------------------------------------------------------------------------------------------------------------------------------------------------------------------------------------------------------------------------------------------------------------------------------------------------------------------------------------------------------------------------------------------------------------------------------------------------------------------------------------------------------------------------------------------------------------------------------------------------------------------------------------------------------------------------------------------------------------------------------------------------------------------------------------------------------------------------------------------------------------------------------------------------------------------------------------------------------------------------------------------------------------------------------------------------------------------------------------------------------------------------------------------------------------------------------------------------------------------------------------------------------------------------------------------------------------------------------------------------------------------------------------------------------------------------------------------------------------------------------------------------------------------------------------------------------------------------------------------------------------------------------------------------------------------------------------------------------------------------------------------------------------------------------------------------------------------------------------------------------------------------------------------------------------------------------------------------------------------------------------------------------------------------------------------------------------------------------------------------------------------------------------------------------------------------------------------------------------------------------------------------------------------------------------------------------------------------------------------------------------------------------------------------------------------------------------------------------------------------------------------------------------------------------------------------------------------------------------------------------------------------------------------------------------------------------------------------------------------------------------------------------------------------------------------------------------------------------------------------------------------------------------------------------------------------------------------------------------------------------------------------------------------------------------------------------------------------------------------------------------------------------------------------------------------------------------------------------------------------------------------------------------------------------------------------------------------------------------------------------------------------------------------------------------------------------------------------------------------------------------------------------------------------------------------------------------------------------------------------------------------------------------------------------------------------------------------------------------------------------------------------------------------------------------------------------------------------------------------------------------------------------------------------------------------------------------------------------------------------------------------------------------------------------------------------------------------------------------
>chr8_78652302_78654820
agaggcagatcaaaattacacttattgggcatacattccattcccaccactgattaggcctgttacatggttagacccccaggtggaggttaatgttaatgacagtgtctggatgcctggaccaacagataaccgaggtcctactcatccagaggaagaaggaatgttaatgaatgtttccattggttattgctttcctcccatctgcctggggctggcagcaagatgtttaaattatgataaacaaagttggatggtttatgtccctgcaaataatggatcaaaagcctctattcatgcaatcagtggaagaacatttcaatctttggacactattaaataccttgagcatggctatgttatgacacattgccagattaataaatttaaacctaataagaagccctgccctaggaaggccactaaatggtctggaaagctagaggtgctaacctaggaaggttgtattgcaaatagtgctgctgtactgcaaaataattcctatggaatcgtcattgattggacccctaggggacactttgcagtaaattgtactggacagcgcaaagattgtagagggactccttttgcaaatgactccccagataatgcaccaaaattatatagaagaattgaaacaaattattaccctattaagtgggaggagaatggtatggttcctccaagccccaaaatgattgatctaattataagtccagaacatccagaattgtggaaattaatgatggctcaaaccccaattcggatttggaaaggagaatataaaacagagatccatagtaaaaaacttccatttgttgtagtcatgacccctaatcagactgtcccattgcagagttgtgttaaacatccttttatgttggcagtgggaaaaattaatatcctacctgactctcaaaccatatcatgcctcaactgtcatctttttacctgcattaattccacctttaataaagataatagcattttattggttaaggcccaagaaggagtttggatacctgtttccctcaatagacgttgggaggcctctccctccatacgtattatcactgaggtactaaaaaggaatacttaatagatcaaagagattcatatttactttaatagctatgatcatgggccttatagctgtcacagctactgctgctgctgctggtattgctttgcactcttctattcaaactgtgggctttgtggatagttggcagaaaaattcttctaagctttggaattcccaaagccaaatagatcaaaaattggcaaatcagattaatgatctccatcaaacagtaatttggatgggagatcggattatgagcttggagcatagaattcaaatgcaatgtgatgggaatacttctgatttttatattactcctagctcttataatgccactgaacaccactgggagatgcttagacgtcacgtacaaggaaaagaagataatttaatattagatattgataaactgaaaaagcaagtttttgaggcatctcaggctcatctcaccctgttacctggagctgatattcttgctggagccgctgatggcctttctaataccaatcctttaaagtggattaaaaccatacatggatcaacaattgcaaattttattttggtttgtgtctgtttatgctgtttgtttttagtctacagatgcagacggtgccttgggagagaagccagacaccgtgaacgagccatgatagcaatggctgttattaatcaaagaaaattaataaagacaaaaaagggggacatgtcagaaggagagtttctggggtgccagttgatttggtctccccagtgtgagacacccatgggaagccatgggtggcctctgaggagaaaagtctccttattgccttcatgtctttatgccccaagagcataaccactcagcagcattccacaggttgctcagggagataacactcccttgaagcagtgtggtataatcaaacatcttggctcctcctgaagcctgctcccaccgatttcagtcctgataagttaaagatctcaagtagtttagacacatgcctttgctcaaggaaattgacagaaaccaccactgctatacatcttatcgaatgactcacgagttctccttcactgattaatccttttcctcatcccttcctccccctcccctctgccctaagaacaaagagcttgtaaaccattaaattgggcagagcctgagagctctgggccgtgagcaaggctctgacactctggtcccctggacccacattttaaatgcttattctgtctctttctagctcctctgtctctgccggacttggggtacacactgggtggtgtggggctggtttccctaacaATTGTCTTTATTCTATAATTTCCCATATACAAGTAGTTAATTAATTAGTCAGAAAGCACCAAAACATTTAGTTCTTCATAATCTTGCTTGTGGAAATATCTCTTAAAAAAATGACCTTAACAATTCATTTCTAAAAAAGCAACA---------------------------------------------------------------------------------------------------------------------------------------------------------------------------------------------------------------------------------------------------------------------------------------------------------------------------------------------------------------------------------------------------------------------------------------------------------------------------------------------------------------------------------------------------------------------------------------------------------------------------------------------------------------------------------------------------------------------------------------------------------------------------------------------------------------------------------------------------------------------------------------------------------------------------------------------------------------------------------------------------------------------------------------------------------------------------------------------------------------------------------------------------------------------------------------------------------------------------------------------------------------------------------------------------------------------------------------------------------------------------------------------------------------------------------------------------------------------------------------------------------------------------------------------------------------------------------------------------------------------------------------------------------------------------------------------------------------------------------------------------------------------------------------------------------------------------------------------------------------------------------------------------------------------------------------------------------------------------------------------------------------------------------------------------------------------------------------------------------------------------------------------------------------------------------------------------------------------------------------------------------------------------------------------------------------------------------------------------------------------------------------------------------------------------------------------------------------------------------------------------------------------------------------------------------------------------------------------------------------------------------------------------------------------------------------------------------------------------------------------------------------------------------------------------------------------------------------------------------------------------------------------------------------------------------------------------------------------------------------------------------------------------------------------------------------------------------------------------------------------------------------------------------------------------------------------------------------------------------------------------------------------------------------------------------------------------------------------------------------------------------------------------------------------------------------------------------------------------------------------------------------------------------------------------------------------------------------------------------------------------------------------------------------------------------------------------------------------------------------------------------------------------------------------------------------------------------------------------------------------------------------------------------------------------------------------------------------------------------------------------------------------------------------------------------------------------------------------------------------------------------------------------------------------------------------------------------------------------------------------------------------------------------------------------------------------------------------------------------------------------------------------------------------------------------------------------------------------------------------------------------------------------------------------------------------------------------------------------------------------------------------------------------------------------------------------------------------------------------------------------------------------------------------------------------------------------------------------------------------------------------------------------------------------------------------------------------------------------------------------------------------------------------------------------------------------------------------------------------------------------------------------------------------------------------------------------------------------------------------------------------------------------------------------------------------------------------------------------------------------------------------------------------------------------------------------------------------------------------------------------------------------------------------------------------------------------------------------------------------------------------------------------------------------------------------------------------------------------------------------------------------------------------------------------------------------------------------------------------------------------------------------------------------------------------------------------------------------------------------------------------------------------------------------------------------------------------------------------------------------------------------------------------------------------------------------------------------------------------------------------------------------------------------------------------------------------------------------------------------------------------------------------------------------------------------------------------------------------------------------------------------------------------------------------------------------------------------------------------------------------------------------------------------------------------------------------------------------------------------------------------------------------------------------------------------------------------------------------------------------------------------------------------------------------------------------------------------------------------------------------------------------------------------------------------------------------------------------------------------------------------------------------------------------------------------------------------------------------------------------------------------------------------------------------------------------------------------------------------------------------------------------------------------------------------------------------------------------------------------------------------------------------------------------------------------------------------------------------------------------------------------------------------------------------------------------------------------------------------------------------------------------------------------------------------------------------------------------------------------------------------------------------------------------------------------------------------------------------------------------------------------------------------------------------------------------------------------------------------------------------------------------------------------------------------------------------------------------------------------------------------------------------------------------------------------------------------------------------------------------------------------------------------------------------------------------------------------------------------------------------------------------------------------------------------------------------------------------------------------------------------------------------------------------------------------------------------------------------------------------------------------------------------------------------------------------------------------------------------------------------------------------------------------------------------------------------------------------------------------------------------------------------------------------------------------------------------------------------------------------------------------------------------------------------------------------------------------------------------------------------------------------------------------------------------------------------------------------------------------------------------------------------------------------------------------------------------------------------------------------------------------------------------------------------------------------------------------------------------------------------------------------------------------------------------------------------------------------------------------------------------------------------------------------------------------------------------------------------------------------------------------------------------------------------------------------------------------------------------------------------------------------------------------------------------------------------------------------------------------------------------------------------------------------------------------------------------------------------------------------------------------------------------------------------------------------------------------------------------------------------------------------------------------------------------------------------------------------------------------------------------------------------------------------------------------------------------------------------------------------------------------------------
>chr10_99822511_99825532
aacaggaagctgattttctcctggtgaaacacaagcaaaacctctcccccacgttatcaccttccctatttcccatgtcttatttttattatctttccaccaaattagttttccttcatgtgggctgttctttttaccagtaagatgttgttctgcagaagtagtagtctgatttctataaatgtttaaaaaatttaaagtatagagtgctagattaagttgcatctgaggagtggtacactccttactgtctcctgcttctttttgtttaactaattgagttttgagtgttctattagttctttcaactatggcctgtccttgggaattataaggcattcctgttgtatgtgaaattttccactgacttaagaatttttggaaagctttactacaatatcctggtccattgtcagttttgattttttccggaactcccattacagcaaaacaagacaataaatgtttttttaacatgggaagtactttctcctgtttggcaagttgcccatatgaaatgtgaataagtatcaactattacatgaacatatgataattttccaaatgaaggtacatgcgtgacatccatttgccataatgcattaggacacagacctctgggattaactcctgcctcttgagtgggcaggtgtaagacttgacactgggtgcaatgttgtacgatatcttttgcctgtttccatgtgacatcaaatttgttttttaatcctgctgcatttacatgagtcaaagcatgaagttcttgtgcttttatgaatgcagatgataccagtaagtcagcttgttcatttgctttagtcaaaggccctggtaaattactgtgtgctcgaatatgagtaatataaaatgggaaatttctttttcttacagtttattgtaataaattgaatagctggtttaactgatcatccatgctatatttaattagagctgtctcaacatcccttgtagcctgtactacatatgcagaatctgatataatattgataggttggtcaaaatcttgtaacactgtaatgactgcaaccaactctgctctttgagccgattgatgtggagttttgattactcgttccttcggccctgtgtaagctgcttttccattgctggaaccatcagtaaatactgttagagcattttctaaaggttcacgtctggtaattttaggtagaatccaagtagtcaattttaagaactggaagatctttgtttttgggtaatgattatcaataattcccacaaaattagcaagaccaatctgccatgcaccagaattgataaaggcttgtctaacttgttccttggttaaagggacaactattttgtctgggtcatttccacataattttattattcgtaatcttgtctgaccaattaatgtagctatttgatccaagtacaatgtaaaagtcttaactgtactgtgaggaaggaatgaccactccacaagatcagtattttgaataatgatgcctgttggagaatgtgcagtggcaaaaatcaaaagttggagtggggctaagggatctattctatttatttgcgctgactgaattttttcttccactaatttaatttcttttgttgcctctggggttaacattcttttactatttacgtctgagtctcctcttaagatagagaacaaatttgacatggcataagtaggaatgcctagagttggccgaatccaattaatatctcccagcaatttttgaaaataatttagtgtttttaatgtgtcttttcttatttttattttttgtggcttaatttttctattttctatctgcatccctaaataatgaaaaggagtagaggtttggatcttatcagatgctattgccagtcctgcattggcaacctctgcttgcagaaatgtataacagtcaattaatttatcttttgtttctgcagcacataaaatatcatcaatataatgaataatataacagtctgaaaacttgtctctaactggttgaagagctcgacctacaaaagtctgacaaatagttggactattaagcattccctgaggtaacactttccactgaaacctggtggctggttctttattatttatggctggtatagtaaaggcaaatttttcgcaatcctgctccgccagagggatggtaaaaaagcaatcctttagatcaattataattaaaggccagtcttttgggatcatggccagagagggcaacccgggttggagaggccccatgggttgaattacggcgtttacggcccttaagtcagttaacatacgccatttgcctgatttcttctgaattacaaacacaggagaattccaaggcgagaacgaaggctcaatgtgacccttttctaactgttcatttgctaataaatgtaaagcctccagtttttgttttggtagcggccactgatttacccacaccggtttttctgttttccaagttaatggtatgggtttaggaggctctacagtggctgcccctaacaaggataccctattccttctctttcttgatttattttagcctcaactggaactttaatgccatcttcattttttcctagtccctttcctggtatatatcccatcttggtcatgattttttgactcgtggggctatataatggagcgggcatgatttccgcaccccattgttgtaataaatctcgaccccacagattaagaggaattgaagtaatcattggctgaacagtactttcttgattatctggccctaagcaatgtaaaatctcagtactttgatacacttctgaggctgtgcctatgccgacaaatcctgtaacagccttttgtttaggccaattttttggccaccgatttaaagcaatgatagagacatctgctccagtgtctaccaacccttcaaactgttttccttgaataatggccttacacacaggtctgttctctgagacctgacttgcccaatatgcagcctttcctgtcggatcagtgcttccaaaccctcctgttcttttt----------------------------------------------------------------------------------------------------------------------------------------------------------------------------------------------------------------------------------------------------------------------------------------------------------------------------------------------------------------------------------------------------------------------------------------------------------------------------------------------------------------------------------------------------------------------------------------------------------------------------------------------------------------------------------------------------------------------------------------------------------------------------------------------------------------------------------------------------------------------------------------------------------------------------------------------------------------------------------------------------------------------------------------------------------------------------------------------------------------------------------------------------------------------------------------------------------------------------------------------------------------------------------------------------------------------------------------------------------------------------------------------------------------------------------------------------------------------------------------------------------------------------------------------------------------------------------------------------------------------------------------------------------------------------------------------------------------------------------------------------------------------------------------------------------------------------------------------------------------------------------------------------------------------------------------------------------------------------------------------------------------------------------------------------------------------------------------------------------------------------------------------------------------------------------------------------------------------------------------------------------------------------------------------------------------------------------------------------------------------------------------------------------------------------------------------------------------------------------------------------------------------------------------------------------------------------------------------------------------------------------------------------------------------------------------------------------------------------------------------------------------------------------------------------------------------------------------------------------------------------------------------------------------------------------------------------------------------------------------------------------------------------------------------------------------------------------------------------------------------------------------------------------------------------------------------------------------------------------------------------------------------------------------------------------------------------------------------------------------------------------------------------------------------------------------------------------------------------------------------------------------------------------------------------------------------------------------------------------------------------------------------------------------------------------------------------------------------------------------------------------------------------------------------------------------------------------------------------------------------------------------------------------------------------------------------------------------------------------------------------------------------------------------------------------------------------------------------------------------------------------------------------------------------------------------------------------------------------------------------------------------------------------------------------------------------------------------------------------------------------------------------------------------------------------------------------------------------------------------------------------------------------------------------------------------------------------------------------------------------------------------------------------------------------------------------------------------------------------------------------------------------------------------------------------------------------------------------------------------------------------------------------------------------------------------------------------------------------------------------------------------------------------------------------------------------------------------------------------------------------------------------------------------------------------------------------------------------------------------------------------------------------------------------------------------------------------------------------------------------------------------------------------------------------------------------------------------------------------------------------------------------------------------------------------------------------------------------------------------------------------------------------------------------------------------------------------------------------------------------------------------------------------------------------------------------------------------------------------------------------------------------------------------------------------------------------------------------------------------------------------------------------------------------------------------------------------------------------------------------------------------------------------------------------------------------------------------------------------------------------------------------------------------------------------------------------------------------------------------------------------------------------------------------------------------------------------------------------------------------------------------------------------------------------------------------------------------------------------------------------------------------------------------------------------------------------------------------------------------------------------------------------------------------------------------------------------------------------------------------------------------------------------------------------------------------------------------------------------------------------------------------------------------------------------------------------------------------------------------------------------------------------------------------------------------------------------------------------------------------------------------------------------------------------------------------------------------------------------------------------------------------------------------------------------------------------------------------------------------------------------------------------------------------------------------------------------------------------------------------------------------------------------------------------------------------------------------------------------------------------------------------------------------------------------------------------------------------------------------------------------------------------------------------------------------------------------------------------------------------------------------------------------------------------------------------------------------------------------------------------------------------------------------------------------------------------------------------------------------------------------------------------------------------------------------------------------------------------------------------------------------------------------------------------------------------------------------------------------------------------------------------------------------------------------------------------------------------------------------------------------------------------------------------------------------------------------------------------------------------------------------------------------------------------------------------------------------------------------------------------------------------------------------------------------------------------------------------------------------------------------------------------------------------------------------------------------------------------------------------------------------------------------------------------------------------------------------------------------------------------------------------------------------------------------------------------------------------------------------------------------------------------------------------------------------------------------------------------------------------------------------------------------------------------------------------------------------------------------------------------------------------------------------------------------------------------------------------------------------------------------------------------------------------------------------------------------------------------------------------------------------------------------------------------------------------------------------------------------------------------------------------------------------------------------------------------------------------------------------------------
>chr12_48509228_48511681
ctccctacttcctggagagccaccaaaaaaggtccccacaggggttaggggccctttaccctcaggaacagttggtttattgcttggaagatttagtttaaatttaagaggtgtcactgtgcatactggaataattgattctgattatactggagagattcaactagttattagttcctcaactccatggtctgcttccccacgagaaagaattgctcagttgctgctactgccttacacaaaactagggagcagcacagtgaaaagaacaggagtctttggtagtactaatccagcaggcaaggctgtatattgggttaatcaagtgtctgacaaaacacctatttgtacagtaacaattcagggaaaggactttgaagggctagtagatactggagctaatgtttctattattgttttaaatcaatggccccaacactggcccaaacaaaaggcaaaggcattcattggtattgctggagtaggagttgcttcagaagtttttcaaagttccttgattttgccatgtctagggccagatggccaggaagggacaatccaacctattattatacctattcctgtcagtgtatggggtagagacttattgcaacaatggggtgctgaaatatctattcctatggaccaatatagtaataatagtaaactaatgatgaaaaatatgggatatctcccaggaaaagaattaggaaaaaatgaaagtggccaattagaatctttagaattaaaagggcaaacagattgaaccaaattggggtatcatttttaggaacagccattgttgagcctcctgctcccaatcctcttgtttggctaactgccaaactgatttgggtggagcaatggccactgaaacaggaaaaactggaggctttaaaagaattggtgcaggaacaattgcaaaagggacacatagagcctactttctctccttggaattctcctgtgtttgtcagtaagaaaaaatcagggaaatggagaatgttaacagatttacaagctgttaatgctgtaattcaacccatgggtgcactgcaaccaaggctgcccgcccccagccatgattccaaaaatactagcctcttatagtaatagatctaaagtattgcttttttgccattcctttagctacccaagattatgaaaaatttgcttttactgttcctgccataaataacaaagaaccagcagacagataccattggaaggtactaccacagggcatgttaaatagcccaactatttgtcaaacctatgttgggaaagttattaagccagttagagaacagttttaaaaatgttatagtattcattacatggatgatattctatgtgcagctgaaactagggaagaattaatgttatgctacaaacagttagaaaagactataactgcagcagggttaattatagcccctgataaaattcaaacttctactccctttcaatatttagggatgaaagtagaacaaagtactattaagcctcaaaaggttcaaattcaaagagataatttaaaaacactgaatgattttcaaaaattactgggagacattaattgggttcaccccactttaggtattcctacctatgctatgtctcacctcttttctactttaagaggtgattctaaccttaacagtaaacgttccccatccaaagaagaattggaggaacttcagttaaatgaagaaaaaattcaacaagctcaagtggaatgaattgatccagtgcagccattacagtttttagtttttcctactaagcattcccctacaggagttattgttcaacaaaatgatctagttgagtggctttttctacctcgcaatacaactaaaacactcactatatctagatcaaattgctgtgctaataatcaagcaaggctgcacacaacaaaattaatgggatatgacccaaatctaattatagttccattaactaaacaacaaattcaacaagcttatattaattcccaggaatagcaagttaatttggccagttttattggcattcttgataatcattatcctaagtctaaaatcttccagtgtctaaaattgacatcatggatattgccttccattactcaaaaagcccttattgaaggggccattactgtttttactgatgggtctagtaatggaaaagcctcatttgtaggacctcaacaacaagttttcaaactgactttgctcctgctcaaagggctgaacttatggctgtggtaacagtgttgaaaacttttaaacagccggtaaacattgtttctgattcagcttatgtggtgcaagtcacgcaaaatattgaatgtgccttaatttggaaggtaactgatgaccaacttaatcttttatttcattctttgcagcaagcagtacaacaaggacattcccctttctatattactcatataagagcacatactaa--------------------------------------------------------------------------------------------------------------------------------------------------------------------------------------------------------------------------------------------------------------------------------------------------------------------------------------------------------------------------------------------------------------------------------------------------------------------------------------------------------------------------------------------------------------------------------------------------------------------------------------------------------------------------------------------------------------------------------------------------------------------------------------------------------------------------------------------------------------------------------------------------------------------------------------------------------------------------------------------------------------------------------------------------------------------------------------------------------------------------------------------------------------------------------------------------------------------------------------------------------------------------------------------------------------------------------------------------------------------------------------------------------------------------------------------------------------------------------------------------------------------------------------------------------------------------------------------------------------------------------------------------------------------------------------------------------------------------------------------------------------------------------------------------------------------------------------------------------------------------------------------------------------------------------------------------------------------------------------------------------------------------------------------------------------------------------------------------------------------------------------------------------------------------------------------------------------------------------------------------------------------------------------------------------------------------------------------------------------------------------------------------------------------------------------------------------------------------------------------------------------------------------------------------------------------------------------------------------------------------------------------------------------------------------------------------------------------------------------------------------------------------------------------------------------------------------------------------------------------------------------------------------------------------------------------------------------------------------------------------------------------------------------------------------------------------------------------------------------------------------------------------------------------------------------------------------------------------------------------------------------------------------------------------------------------------------------------------------------------------------------------------------------------------------------------------------------------------------------------------------------------------------------------------------------------------------------------------------------------------------------------------------------------------------------------------------------------------------------------------------------------------------------------------------------------------------------------------------------------------------------------------------------------------------------------------------------------------------------------------------------------------------------------------------------------------------------------------------------------------------------------------------------------------------------------------------------------------------------------------------------------------------------------------------------------------------------------------------------------------------------------------------------------------------------------------------------------------------------------------------------------------------------------------------------------------------------------------------------------------------------------------------------------------------------------------------------------------------------------------------------------------------------------------------------------------------------------------------------------------------------------------------------------------------------------------------------------------------------------------------------------------------------------------------------------------------------------------------------------------------------------------------------------------------------------------------------------------------------------------------------------------------------------------------------------------------------------------------------------------------------------------------------------------------------------------------------------------------------------------------------------------------------------------------------------------------------------------------------------------------------------------------------------------------------------------------------------------------------------------------------------------------------------------------------------------------------------------------------------------------------------------------------------------------------------------------------------------------------------------------------------------------------------------------------------------------------------------------------------------------------------------------------------------------------------------------------------------------------------------------------------------------------------------------------------------------------------------------------------------------------------------------------------------------------------------------------------------------------------------------------------------------------------------------------------------------------------------------------------------------------------------------------------------------------------------------------------------------------------------------------------------------------------------------------------------------------------------------------------------------------------------------------------------------------------------------------------------------------------------------------------------------------------------------------------------------------------------------------------------------------------------------------------------------------------------------------------------------------------------------------------------------------------------------------------------------------------------------------------------------------------------------------------------------------------------------------------------------------------------------------------------------------------------------------------------------------------------------------------------------------------------------------------------------------------------------------------------------------------------------------------------------------------------------------------------------------------------------------------------------------------------------------------------------------------------------------------------------------------------------------------------------------------------------------------------------------------------------------------------------------------------------------------------------------------------------------------------------------------------------------------------------------------------------------------------------------------------------------------------------------------------------------------------------------------------------------------------------------------------------------------------------------------------------------------------------------------------------------------------------------------------------------------------------------------------------------------------------------------------------------------------------------------------------------------------------------------------------------------------------------------------------------------------------------------------------------------------------------------------------------------------------------------------------------------------------------------------------------------------------------------------------------------------------------------------------------------------------------------------------------------------------------------------------------------------------------------------------------------------------------------------------------------------------------------------------------------------------------------------------------------------------------------------------------------------------------------------------------------------------------------------------------------------------------------------------------------------------------------------------------------------------------------------------------------------------------------------------------------------------------------------------------------------------------------------------------------------------------------------------------------------------------------------------------------------------------------------------------------------------------------------------------------------------------------------------------------------------------------------------------------------------------------------------------------------------------------------------------------------------------------------------------------------------------------------------------------------------------------------------------------------------------------------------------------------------------------------------------------------------------------------------------------------------------------------------------------
>chrY_17669948_17671523
agggtcatgaactttttcgaggctcttaggcatatatttctgagatgatcaacagcttcaacacccattaccattggttgatttccagtacctcatgcctgtccaattccaagcaattgatcagatgtgatattaatgggaggttaggcttgagcatttctgcatgcctgatttgttgcttcatccatccaccaggttttaaattacagaaattgagagagggacagggttgatcaggctaatgacttctaatccatattaaatgttggttataagccacagattgtaataaggaatgaacataggagaatttggtccatattgtccaattgattgctttaagtcttttaatattttaagaggaaacagctcccagtgtgcttgagcatgttctctggcctcctccctgaatcataatttgtatttgggttggcttggagcattcctttaccataattaactggtggacaagccgcgatcattctctcactgtaattggctgttgggcaagcctgaagcttcccttcaccatagttaatggtgggacatgcaacatttagagtagtaagccacatctcaggctccctttccaaaaattcataaggctgaggcaggggtggccattccaggccttcccttaaaggcacagtaggtggtactgtttctgcagtagttggaactgttcctttcttaattttttggaggttagcatatatagcttcccatttctccccctttttaaacctagactgtgatggttcactttgctgatcatcagacttctgattattaaacttttctacgtcatcctgaaactcctactccttcctcctcagtgaggaagcacttcagtgctgttttagttgccaaccacacagaccaagtggagaaaggaatgttgtggctctcttgctgtgctggttttaagtctgaaccaaccttataccaatcttttatattcctggtgccatattctgggaaccaaggagaatactcttctatgagatggaacaaagatgtgagatttcaggtactcacaattgtcccactgtgacacaataactgtggcaccaggcttaagtaattagtaaacttactttcagcctgatccatattttcctgaggttaccatggaattctccatagatcctgaagtaaaaacgtacgtgggtgtcctttgtcagtcacgctccactttccatgctctggcatttcttcactggattatttgtagatattacagggatacctgcgttgggtgccagatattggggaaaccagccccgcactacccagtgggtacactgactctggtggagaaaaaagagttagacagaataagtgtttaaaatgtgggtctaggggactggagcattgaaggtttgctcacagcccagagctctcaggctccacacaatctattgatatacaggctgttcttacagcagatgagagggggagcaaggaatgaagaaaaggattaatcagtgaaggagatcttgtgagtcatttgataagactacagcagtggtgatttctatgtatttccttgtggagaggagtgtgtctaaactac----------------------------------------------------------------------------------------------------------------------------------------------------------------------------------------------------------------------------------------------------------------------------------------------------------------------------------------------------------------------------------------------------------------------------------------------------------------------------------------------------------------------------------------------------------------------------------------------------------------------------------------------------------------------------------------------------------------------------------------------------------------------------------------------------------------------------------------------------------------------------------------------------------------------------------------------------------------------------------------------------------------------------------------------------------------------------------------------------------------------------------------------------------------------------------------------------------------------------------------------------------------------------------------------------------------------------------------------------------------------------------------------------------------------------------------------------------------------------------------------------------------------------------------------------------------------------------------------------------------------------------------------------------------------------------------------------------------------------------------------------------------------------------------------------------------------------------------------------------------------------------------------------------------------------------------------------------------------------------------------------------------------------------------------------------------------------------------------------------------------------------------------------------------------------------------------------------------------------------------------------------------------------------------------------------------------------------------------------------------------------------------------------------------------------------------------------------------------------------------------------------------------------------------------------------------------------------------------------------------------------------------------------------------------------------------------------------------------------------------------------------------------------------------------------------------------------------------------------------------------------------------------------------------------------------------------------------------------------------------------------------------------------------------------------------------------------------------------------------------------------------------------------------------------------------------------------------------------------------------------------------------------------------------------------------------------------------------------------------------------------------------------------------------------------------------------------------------------------------------------------------------------------------------------------------------------------------------------------------------------------------------------------------------------------------------------------------------------------------------------------------------------------------------------------------------------------------------------------------------------------------------------------------------------------------------------------------------------------------------------------------------------------------------------------------------------------------------------------------------------------------------------------------------------------------------------------------------------------------------------------------------------------------------------------------------------------------------------------------------------------------------------------------------------------------------------------------------------------------------------------------------------------------------------------------------------------------------------------------------------------------------------------------------------------------------------------------------------------------------------------------------------------------------------------------------------------------------------------------------------------------------------------------------------------------------------------------------------------------------------------------------------------------------------------------------------------------------------------------------------------------------------------------------------------------------------------------------------------------------------------------------------------------------------------------------------------------------------------------------------------------------------------------------------------------------------------------------------------------------------------------------------------------------------------------------------------------------------------------------------------------------------------------------------------------------------------------------------------------------------------------------------------------------------------------------------------------------------------------------------------------------------------------------------------------------------------------------------------------------------------------------------------------------------------------------------------------------------------------------------------------------------------------------------------------------------------------------------------------------------------------------------------------------------------------------------------------------------------------------------------------------------------------------------------------------------------------------------------------------------------------------------------------------------------------------------------------------------------------------------------------------------------------------------------------------------------------------------------------------------------------------------------------------------------------------------------------------------------------------------------------------------------------------------------------------------------------------------------------------------------------------------------------------------------------------------------------------------------------------------------------------------------------------------------------------------------------------------------------------------------------------------------------------------------------------------------------------------------------------------------------------------------------------------------------------------------------------------------------------------------------------------------------------------------------------------------------------------------------------------------------------------------------------------------------------------------------------------------------------------------------------------------------------------------------------------------------------------------------------------------------------------------------------------------------------------------------------------------------------------------------------------------------------------------------------------------------------------------------------------------------------------------------------------------------------------------------------------------------------------------------------------------------------------------------------------------------------------------------------------------------------------------------------------------------------------------------------------------------------------------------------------------------------------------------------------------------------------------------------------------------------------------------------------------------------------------------------------------------------------------------------------------------------------------------------------------------------------------------------------------------------------------------------------------------------------------------------------------------------------------------------------------------------------------------------------------------------------------------------------------------------------------------------------------------------------------------------------------------------------------------------------------------------------------------------------------------------------------------------------------------------------------------------------------------------------------------------------------------------------------------------------------------------------------------------------------------------------------------------------------------------------------------------------------------------------------------------------------------------------------------------------------------------------------------------------------------------------------------------------------------------------------------------------------------------------------------------------------------------------------------------------------------------------------------------------------------------------------------------------------------------------------------------------------------------------------------------------------------------------------------------------------------------------------------------------------------------------------------------------------------------------------------------------------------------------------------------------------------------------------------------------------------------------------------------------------------------------------------------------------------------------------------------------------------------------------------------------------------------------------------------------------------------------------------------------------------------------------------------------------------------------------------------------------------------------------------------------------------------------------------------------------------------------------------------------------------------------------------------------------------------------------------------------------------------------------------------------------------------------------------------------------------------------------------------------------------------------------------------------------------------------------------------------------------------------------------------------------------------------------------------------------------------------------------------------------------------------------------------------------------
