# Supplementary material for: Comprehensive identification and characterization of the HERV-K (HML-9) group in the human genome
Source: Retrovirology. 2022 Jun 8;19:11. doi: 10.1186/s12977-022-00596-2 (PMC9178832; doi:10.1186/s12977-022-00596-2)
Supplement: Supplementary file 2 — Additional file 2: Dataset S2. The nucleotide sequence of HML-9 solo LTR elements. [file 12977_2022_596_MOESM2_ESM.fas]

>chr14_38011040_38012012
atgtgggaaagagagtttctggggtgccagatgagttggtctcccctgtgtgagaggggagccatgggtggcctctgaggagaaagctctccttattgccttcatgtctttctgccccgagatcataactgctcagcagcattccacaggttgctcagggagataacactcccttgaagcagtggagtataatcaaacatcttggctccatctgaaacctactcctatccatttcagtcttgataagttaaagatattaagtagtttaggcacatgcctttgctcaaggaaattcacagaaaccactactgctatacatcttgttgaatgactcataagttctccttcactgattaatccttttcctcatcccttcctacccctcccatctgccctaagaacaaagagcttgtaaaccaataaattaggcaaagccaaagagctctgggccgtgagcaagcctctgacactccagtcccctggaccagccttttaaacacttattctgtctctttctaactcctttgtctctgccggacttggggaacctgccgggtggtgtggggctggtttccccaacacagaagaagacagcaagatggggaaagtttggtacttcttagagaccagttaaatggttgtgactgaaatgttaatagtgatatggacagtgaaggccagcctgatgaggtctcagatggaaataaggaacttattgagaactggagcaaaggtcacatgtatcataccttagcaacaaactaggctacattgtgtccatggcctaaggctctgtggaagtttgaacttcagagtgaatgatttagggtatctggtggaagaaattttgaagcagcaaaggattcaaggtatggcctggctgcttctaacagcctaattcagatgtgggaataaagaaatgacttgaattttgaatttatatttaaaaaggaagcagaatgtaaaagattgg------------------------------------------
>chrX_93273183_93274197
gtgttggagaaaccaaccccacaccacccggcgggtaccccaagtccagcggagacaaaggagttagaaagaaacagaataagagttcaaaaggcgggtccaggggaccggagtgttggaggcttgctcagggcccagagctcttgggctccgcctatttattggtttacaagctctttgttcttagggcagatgggaagggtaggaagggatgaggaaaaggattaatcagtgaaggagaactcgtgagtcattcaataagatgtatagcagtggcggtttctgtgaatttccttgagcaaaggcctgtgtctaaattacttgagatctttaacttataaggactgaaatgggtgagagtgggtttcaggaggagctaagatgtttgattatactccactgcttcaagggagtgttatctccctgagcaacctgtggaatgcacggagcggttatgctctcggggcataaagacatgaaggcaataaagagacttttctcctaagaggccgcccatggctccctgtgggtgtctcgcacagggaagaccaactcatctggcaccctagaaactctctttcccacatcccaactactggggaggctgaggttggaggactgcttgagcctcacaagtgaggctgaaatgtgccaagatcatgtcactgtactccagcctgaggaacagtgagattgcctcaaaaTTCTTTTAAAAAGATTTTGTAATTTCAGAAGATTTCAACATGTATTATCTTGTGTAATATTTCAAAATGTATTGTTATGTTATACAGTCCATAAATACACATGATATTTAAATAGTCACTGTAGTCGCAATAAAATGTATTGTTATGTTATACAGTCCATAAATACACATATTTAAATATGTCACTGTACATATTATTTTATGTAATATTTCAAAATGTATTGTTATGTTATACAGTCCATAAATACACATGATATTTAAATAGTCTACAGTGACTATCTAAAGTGAGCATTAGAGCTCATTTTGTCTCTA
>chr2_180236847_180237437
tggactgtgggaaagagagtttctggggtgccagttgagttggtctcccctgtgtgggacacccatgggaagccaagggtggcctctgtggagaaaagtctccttattgccttcatgtctttatgccctgagagcatcactgctcagtggcattccacaggttgctcaaggagataacactcccttgaagcagtggagtataatcaaacatcttggctcctcctgaaacctgctcccacccatttcagtcccaataagttaaagatctaaagtagtttagacacatgcctttgctcaaggaaattcacagaaaccccactgctatacatcttaccaaatgactgatgagttctccttcactgattaatccttttcctcatcctttcctccccctcccatctgccctaagaacaaagagcttgtaaaccaataaattgggcggagcccaagagttctgggccgtgagcaagcctccaaagctccggttccctggacatgccttttaaacgcttattctgtctctttctaactcctttgtctctgccagactccgggtacccgctgggtggtgtggggctggtttccccaaca----------------------------------------------------------------------------------------------------------------------------------------------------------------------------------------------------------------------------------------------------------------------------------------------------------------------------------------------------------------------------------------------------------------------------------------
>chr18_4527618_4528209
ctgttggggaaaccagccccacactacccagcgggtaccccgagtccggtggagataaaggagttagaaagagacagaataagcatttaaaaggcgggtcgaggggatcggagagtgggaggcttgctcacggcccagagctctcaagctccacccaatttattggtttacaagctctttcttcttagggcagatggaagggggagggagggatgaggaaaaggatcaatcagtgaaggaaaactcgtgagtcattcaataagatgtatagcagtggcagtttctgtgaatttccttgagcaaaggcatgtgtctaaacgacttaagatctttaacttatcaggactgaaacgggtgggagcgggttccaggaggagcccagacgtttgattatactccactgcttcaaaggtagtgttatctccgtgagcaacctgtggaatgctgctgagctgttatgttctcgaggcataaagacgtgaaggcaataaggagacttttctcctcagaggccgcccatgacttcccatgggtgtctcacacaggggagaccaactcaactggcaccccagaaactctctttcccatcatg---------------------------------------------------------------------------------------------------------------------------------------------------------------------------------------------------------------------------------------------------------------------------------------------------------------------------------------------------------------------------------------------------------------------------------------
>chr2_97964920_97965508
TtgtgggaaagagagtttctagggtgccagatgagttggtctcccctgtgtgagacacccactgggagccatgggcggcctctgaggagaaaagtctccttattgccttcatgtctttatgccccaagagcgtaagagctccgcggcatgccacaggttgctcggggaaataacactcccttgaaacagtggagtataatcaaacatcttggttcctcttgaaacccactcccacccatttcagtcccggtaagttaaagatcttaagccgtttagacacacgcctttgcttggggaaattcacagaaaccgccactgctatatatcttattgaatgactgacgagttctccttcaccgattaattcttttcctcatcgcttcgtacccctcccatctaccctaagaacaaagagcttgtaaaccaataaattgggtggaggctgagagttccgggctgtgagcaagcctctgacactctggtcccctggacccaccttttaaactcttattctgtctctttctaactcctttgtctccgctggactcggggtacccgccaggtggtgtggggctggtttctccaacaT------------------------------------------------------------------------------------------------------------------------------------------------------------------------------------------------------------------------------------------------------------------------------------------------------------------------------------------------------------------------------------------------------------------------------------------
>chr15_39011033_39011621
TtgtaggaaagagagtttctggggtgccagatgagttggtctcccctgtgtgagacacccatgggaagccatgggcagcctccaaggagaaaagtctccttattgccttcacgtctttatgccctgagagcataaccactcagcagcattccacaggttgttcagggagataacactcctttgaagcagtggagtataatcaaacatcttggctcctcctgaaacatcctcccaccagtttcagtcctggtaagttaaagatcttaagtagtttagacacacgcctttgctcaaggaaattcacagacaccgccactgctatacatcttatcaaatgactcatgagttctccttcactgattaatccttttcttcatcccttcctcacccttccatctgccctaagaacaaagagcttgtaaaccaataaattgggtggagcccaagagctctgggccatgaccaggactccaacactccggtcccctggacccaccttttaaatgcttattctgtctcttcctaactcctctgtctctgctggactcggggtacccactgggtggtgtggggctggtttccccaacaT------------------------------------------------------------------------------------------------------------------------------------------------------------------------------------------------------------------------------------------------------------------------------------------------------------------------------------------------------------------------------------------------------------------------------------------
>chr2_81304430_81305068
gtgttggggaaaccagccccacaccacccagctggtaccccaagtccggcggagacaaaggagttagaaagagacagagtaagtgtctaaaaggcaggtccggagacaaaggagttagaaagagacagagtaagtgtctaaaaggcaggtccaggggaccggagcatcagaggcttgctcacggcccagagctctctggctctgactaatttattggtttacaagctctttgttcttagggcagatgggagggggaggaaggggtgaggaaaaggattaatcagtgaaggagaagtcgtgagtcattcaataagatgtagagcaatggcggtttctgtgaatttccttgagcaaaggcatgtgtctaaactacttaagatctttaacttatcgggactgaaatgggcgggagtgggtttcaggaggagccaagatgtttgattatactccacggcttcaagggagtattatctccctgagcaacctgtggaatgctgctgagtggttatgctcttagggcataaagacatgaaggcaataaggagacttttctcctcagaggctgcccattgctccccatgggtgtctcacacaggggagaccaactcatctggcaccccagaaactctctttcccaca----------------------------------------------------------------------------------------------------------------------------------------------------------------------------------------------------------------------------------------------------------------------------------------------------------------------------------------------------------------------------------------
>chr2_194256159_194256746
ttgttggggaaaccagcctcacaccacccggccggtaccccgagtccggcagagacaaaggagttagaaagagacagaataagtgtttaaaaggctgatccaggagtccggagcgtaggaggcttgctcagggcccagagctcttcagctccacctaatttattggtttacaaactcttcgttcttagggcagatgggaggggtaagaagggatgaggaaaaggattaatctctgaaggagaacttgtgagtcattcaagaagtggtatagcagtggtggtttctgtgaatttcctcaagcaaaggtgtgtgtctaaactacttaagatctttaacttatggggactgaaatgggtgggaatgggtttcaggaggagccaagatgtttgattatactctactgcttcaagggagtgttatctccctgagcaacctgtggaatgccgtggagtggttatgttctctgggcataaagacatgaaggcaataaggagacttttctcctcacaggccgcccatggctccccatgggtgtctcacacaggggagactaactcatctggtatcccagaaactctctttcccaca-------------------------------------------------------------------------------------------------------------------------------------------------------------------------------------------------------------------------------------------------------------------------------------------------------------------------------------------------------------------------------------------------------------------------------------------
>chr3_163283189_163283777
ttgttggggaaaccagccccacaccaaccagcgggtatcccaagtccagcagagacaaaggagttagaaagagacagaataagagtttaaaaggtgggtccaggggacaggagagtcagaggcttgctcatgggccagagctcttccacttcacctaatttattggtttacaagctctttgttcttagggcagatgggagaggtaagaagggatggaggaaaaggattaatcaatgaaggagaactggtgagtcattcaataagatgtatagcagtggcagtttctgtgaatttccttgagcaaaggcatgtgtctaaactacttaaaatctttaacttatcagggctgaaatgggtgggagtgggtttcaggagaagccaagatgtttgattatactccactgcttcaagggtgtgttatctccctgagcaacctgtggaacgccgcggagctgtcatgctctccaggcataaagacatgaaggcaataaagagacttttctcctcagaggccgctcatggctccccatggttgtctcacacaggacagaccaactcatctggcttcccagaaactctctttcccaca------------------------------------------------------------------------------------------------------------------------------------------------------------------------------------------------------------------------------------------------------------------------------------------------------------------------------------------------------------------------------------------------------------------------------------------
>chr4_116980222_116980809
AtgttggaaagagagtttctggggtgccagttgagttggtctcccctgtgtgagacacccatggggagccatgggcggcctctgaggagaaaagtctcgttattgcattcatgtctttatgccgggagagcataaccgctcagctgcattccacaggttgctcagggagataaaactcccttaaagcagtggagtataatcaaacatcttggctcctcctgaaacccactcccacctgtttcagtcccaataagttaaagatcttaagtagttagacacatgcctttgctcaaggaaattcacagaaaccgccactgctatacatctgattgaatgactcacaagttctccttcagtgattaatccttttcctcatcctttcctccccctcccatctgccctaagaacaaagagcttgtaaaccaataaattgggcggcgcccagagctctaggccttgagcaagcctccgatgatccggtctcctggacccgccttttaaacgcttattctgtcgctttccaactcctttgtcttcgccggactcggggtacccgctgggtggtgtggggctggtttccccaacaTC-------------------------------------------------------------------------------------------------------------------------------------------------------------------------------------------------------------------------------------------------------------------------------------------------------------------------------------------------------------------------------------------------------------------------------------------
>chr4_19556097_19556684
tatgtgggacagagagtttctagggtgccagatgagttggtctcctgtgtgtgaggcacccatggggagccatgggcggcctctaaggagaaaagtctccttattgccttcatgtctttatacccctagagcataaacgctctgcggcattccacaggttgctccgggagataacactccctgaagcggtggagtataatcaaacatcttggctcctcctgaaactcactcccatccatttcaatcccgataagttaaagatcttgagtagtttagacacacgcctttactcaaggaaattcacagaaaccaccactactatacatattattgaatgactcacgagttctccttcactgattaatccttttcctcatcccttcctacccctcccatctgccctaagaacaaagagcttgtaaatcaataaattgggcggagccaaagagctctgggccatgagcaagcctccaacgctccggtcccctggacctgccttttaaactcttattctgtctctttctaacttctttgtctccgctggactcggggtacccgctgggtggtgtggggctggcttccccaaca-------------------------------------------------------------------------------------------------------------------------------------------------------------------------------------------------------------------------------------------------------------------------------------------------------------------------------------------------------------------------------------------------------------------------------------------
>chr7_14509240_14509827
ctgtgggaaagagagtttctggggtgccagttgagttggtctcccctgtgtgagacacccatggggagccatgggtggcctctgaagagaaaagtctccctattgccttcatgtctttatgcccggagagaataaccactcagcggcatgccacaggttgctcagggagataacactcccttgaagcagtggagtataatcaaacatcttggctcctcctgaaacccactcccacccatttcagtcctgataagttaaagatcttaagtagtttagacacatgcctttgctcaaggaaattcacagaaaccgccactgctatacatcttattgaatgactcacgagttctccttcacatattaatccttttcctcatcggttcctccccctctcatctgccctaagaacaaagggcttataaaccaataaatcgggcagagcccgagagctctgggccgtgagcaagcctccgacgctctggtcccctggacccgccttttaaaagcttattctgtctctttctaactcctttgtctccgccagactcggggtacctgctgggtggtgtggggctggtttccccaaca-------------------------------------------------------------------------------------------------------------------------------------------------------------------------------------------------------------------------------------------------------------------------------------------------------------------------------------------------------------------------------------------------------------------------------------------
>chr8_51178592_51179179
gtgttggggaaaccagccccacaccacccagagggtaccctgagtctggtggagacaaaggagttagaaagagacagaataagcctttaaaaggcgggtccaggggaccagagcatcggaggctttctcacggcccagatctctcgggctccacccaatttataggtttacaagctctttgttgttagggcagatgggaaggggaggaagggatgaggaaaaggattaatcagtgaaggagaacttgtgagtcattcagtaagttgtatagcagtggcagtttctgtgaatttccttgagcaaaggcgtgtgtctaaactacttaagatctttaacttatcgggactgaaacgggtgggagcaggtttcaggaggagccaagatgtttgattatactccactgcttcaagggagtgttatttccctgagcaacctgtggaatgctgctgagtggttatgctctcagggcataaagacatgaaggcaataaggagacttttctcctcagaggctgcccatggctgcccatgagtgtctcaaacaggggagaccaactcaactggcaccccagaaactctctttcccaca-------------------------------------------------------------------------------------------------------------------------------------------------------------------------------------------------------------------------------------------------------------------------------------------------------------------------------------------------------------------------------------------------------------------------------------------
>chr11_62185237_62185824
ttgttggggaaaccagccccacaccacctggcgggtaccccgagtccagccgagacaaaggagttagaaagagacagaataaaattttaaaaggcaggtccaagggaccggagcgtcagaggcttgctcagggcccagagctcttcggctccacctaatttattggtttacaagttctttgttcttagggcagatgggaagggtaggaagggatgaggaaaaggattaatcaacgaaggagaattcgtgcgtcgttcaataagatgtatagcagtggcggtttctgtgaatttccttgagcaaaggcgtgtgtctaaactacttaagatctttaacttatccggaatgaaatgggtgggagtgggtttcagggggagccaagatgtttgattatactccactgcttcaagggagtgttatctccccaagcaacctctggaatgccgctgagctgttatgctttaggggcaaaaagacatgaaggcaataaggagacttttctcctcaaaggccacccatggcttcccatgggtgtctcacacaggggagaccaactcatctggcatcccagaaactctctttcccaca-------------------------------------------------------------------------------------------------------------------------------------------------------------------------------------------------------------------------------------------------------------------------------------------------------------------------------------------------------------------------------------------------------------------------------------------
>chr2_135521883_135522470
Gtgtgggaaagacagtttctgggtgccagatgagttggtctcccctgtgtgagacacccatggggagccatgggcggcctctgaggagaaaagtctccttactgccttcatgtctttatgctcctagagcataacagctctgcagcatgccacaggttgctcagggaaataacactcccttgaagcaggggagtataatcaaacaacttggattctcctgaaacccactcccaccaatttcagtcccgaaaagttaaagatcttaagtagtttagacacacgcctttgctcaaggaaattcacagaaaccgccactgctataacatcttattgaatgactcacaagttctccttcactgattaatccttttcctcttcccttcctattcctcccatttgccctaagaacaaagagcttgtaaaccaataaattgggtggaggccaacagcttgaggctacgagcaagcctccgatgctccagtcccctggactcgccttttaaactcttattctgtctctttctaattcctttgtttctgctggacttggggtacccgccgggtggtgtggggctggtttccccaaca-------------------------------------------------------------------------------------------------------------------------------------------------------------------------------------------------------------------------------------------------------------------------------------------------------------------------------------------------------------------------------------------------------------------------------------------
>chr3_81329902_81330488
Ttgttggggaaaccagccccacaccacccagcaggtaccccaagtccagtggagagaaaggagttagaaagagacagaagaagcatttaaaaggcaggtccaggggaccggagagtcggaggcttgctcatggcccagagctctcgggctccacccaatttattggtttacaagctctttgttcttagggcagatgggaaggggaggaagggatgagggaaaggattaatcagtgaaggagaactcgtgagtcattcgataagatgtatagcagtggcggtttctgtgaatttccttgagcaaaggcgtgtgtctaaattacttaagatcattaacttatcaggactgaaatgggtgggagcgggtttcaggatgagccaagatgtttgattatactccctgcttcaagggagtgttatctcccccagcaacctgtggaatgccgctgagcggttacgctctgggggcataaagacatgaaggcaataaggagacttttctcctcagaggccgcccatggctccccatgggtgtctcacacagggcagaccaactcaactggcaccccagaaactctctttcccaca--------------------------------------------------------------------------------------------------------------------------------------------------------------------------------------------------------------------------------------------------------------------------------------------------------------------------------------------------------------------------------------------------------------------------------------------
>chr3_83618409_83618995
Ctgttggagaaaccagccccacaccacccagcgggtactccgagtccggaggagacaaaggagttagaaagagacagaagaagcgtttaaaaggcatgtccaggggacctgagcttcggagccttgctcagggcccagagctctcgggctccacccaacttattggtttacaagctctttgttcttagggcagatgggaaggggaggaagggatgaggaaaaggattaatcagtgaaggagaactggtgagtcattcggtaagatgtatagcagtggcggtttctgtgaatttccttgagcaaaggtgtgtgtctaaactacctaagatcttcaacttatcaggactgaaacgggtgggagtgggtttcaggaggagccaaaatgtttgattatactccctgcttcaagggagtgttatctcccccagcaacctgtggaacgccgctgagcggttatgctctaggggcataaagacatgaaggcaataaggagactgttctcctcagaggccgcccatggcttcccatgggtgtctcacacaggggagaccaactcacctggcaccccagaaactctctttcccaca--------------------------------------------------------------------------------------------------------------------------------------------------------------------------------------------------------------------------------------------------------------------------------------------------------------------------------------------------------------------------------------------------------------------------------------------
>chr5_105998962_105999549
ttgttggggaaaccagccccacaccacccagcgggtaccctgagtccagccgagataaaggagttagaaagagacagaataagagtttaaaaggcaggtccaggggactggagtgtcggagtctttctcatggcccagagctctttggctctgcctaatttattggtttacaatctctttgttcttagggcagatgggaggggtaggaagggatgaggaaaaggattaatcagtgaaggagaatttgtgagtcattcaataagatgtatagcagtggcagtttttgtgaatttccttgagcaaaggcatgtgtctaaactacttaagatctttagcttattgggactgaaatgggtgggagtgggtttcaggaagagccaagatgtttgattatactccactgcttcaagggagtgttatctccttgagcaacctgtggaatgccgctgagctgttatgctctcggggcataaaggcatgaaggcaataaggagacttttctcctcaaaggctgcccatggctccccacggatgtctcacataggggagaccaactcatctggcactccagaattctctttcctacat-------------------------------------------------------------------------------------------------------------------------------------------------------------------------------------------------------------------------------------------------------------------------------------------------------------------------------------------------------------------------------------------------------------------------------------------
>chr10_18856645_18857233
gtgttggggaaaccagctcctcatcacccagcaggtaccccgagtccggcggagacaaaggagttagaaagagacagaataagtgtttaaaaggtgggtccaggggaccagagcattggaggcttactcaaggtccagagctctcgggctccacccaattaattggtttacaagctctttgttcttagggcagatgggagggagaggaagggatgaggaaaaggattaatcagtgaaagagaactcatgagtcattcaataagatgtatagcagtggcggtttctgtgaatttccttgatcaaagacgtgtgtctaaactacttaaaatctttaacttaaccgggactgaaacaggtgggagtgggtttcagaaggagctgagatgtttgattatactccactacttcaagggagtgttatctccctgagcaacctgtggaatgccgctgagcggttatgctctcgaggcataaagacatgaaggcaataaggagacttttctcctgaaaggctgcccatggctccccatgggtgtctcacacaggcgagaccaactcaattgacaccccagaaactctctttcccaca------------------------------------------------------------------------------------------------------------------------------------------------------------------------------------------------------------------------------------------------------------------------------------------------------------------------------------------------------------------------------------------------------------------------------------------
>chrY_25974734_25975320
Gtgttggggaaaccagccacataagacccagtgggtaccccgaatctggaggagacaaaggtgttagaaagagacagaataagcacttaaaaggtaggtccagggcaccagagcattggagacttgctcatggcctggagctctcaggctccacccaatttattggtttacaaattctttgtccttaaggagatgggagggggaggaaggaataaggaaaaggattaagcagtgaaggagaactcatcagccattcaataagatgtatagcactggtggtttctgtgaatttccttgagcaaaggcatgtgtctaaactacttaagatcttcaacttatcatgactgaaatgggtgggagtgggtttcaggaggagccaagatgttttattatattccactgcttcaagggaacgttatcttcctgagcaaccagtggaatgccgctgagtggttatgctctgggggcataaatacatgaaggtaataaggagatttttcttctcagaggctgcccatggctccccatgggtgtctcatacaggggagaccaacttaattggcaccccagaaactttgtttcccaca--------------------------------------------------------------------------------------------------------------------------------------------------------------------------------------------------------------------------------------------------------------------------------------------------------------------------------------------------------------------------------------------------------------------------------------------
>chr6_82297755_82298498
atgttggccaggctggtctcaaactcctgacctcaggtgatccgcccacctcggcctcccaaagtgctggggttacagacgtgagccactgctcccagccGAATTTCAAATATTTAAAAATAATTTTGAAAGTAGCAAGAGAATGCATGGTGGTTTAtgttgaggaaaccagccccacaccacccagcgggtaccccgagtcccggggcgacaaaggagttagaaagagacagaataagcatttaaaaggcgggtccagaggaccggagcatcggaggcttgctcgcggcccagagctctcgggctccccacaatttattggtttacaagctgtttgttcttcgggcagatgggagttgggaggaagggatgaggaaaaggatgaatcagtggaggagaactcgtgagtcattctataagatgtacagcagtggcggcttctgtgaatttccttgagcaaaggcgtgtgtctaaactacttaagatctttaacttatcggaactgaaacaggtgggagcaggtttcaggaggagccaaggtgtttgattatactccactgcttcaagggagtgttatctccctgagcaacctgtggaatcccgctgagcgattatgctctctgggcataaagacatgaaggcaataaggagacttttctcctcagaggtcgccatggcttcccatgggtgtctcacacaggggagaccaactcagctggcatcccagaaactctctttcccaca-------------------------------------------------------------------------------------------------------------------------------------------------------------------------------------------------------------------------------------------------------------------------------
>chrX_11033746_11034330
ttgtgggaaagagtttctggggtgccagttgagttggtctctcctgtgtgagacacccatgggaagccatgggtggcctctgaggagaaaagtctccttactgccttcatgtctttatgccccaagagcataaccgctcagtggcattccacaggttgctcggggagataacactcccttgaagcagtggagtacaatcaaacatcttggctcctcctgaaacccgctcccacccatttcagtccccataagttaaagatcttaagtagtttagacacacgcctttgctcaaggaaattcaaagaaaccgccactgctatacatcttattgaatgactcacgagttctccttcactgattaatccttttcctcatcccttcctccccctcccatctgccctaagaacaaagagcttgtaaaccaataaattgggcggagcccgagagctctgggccatgagcaagcctccgagggtccggtcccctggacctgccttttaaacgcttattctgtctctttctaactcctttgtctccgcaggactcggggtaccccctgggtggtgtggggctggttccccaaca----------------------------------------------------------------------------------------------------------------------------------------------------------------------------------------------------------------------------------------------------------------------------------------------------------------------------------------------------------------------------------------------------------------------------------------------
>chr2_77807602_77808185
ttgtgggaaagagagtttctgaggtgccagatgagttggtctcccctgtgtgagacacccatggggagccatgggcggcctctgaggagaaatgtctccttatttcctacatgtctttctgccccgagagcataaccgctcagcagcattccacaggttgctcagggagataacactcccttgaagcagtggagtataatcaaatatcttggctcctcctgaaacccactcccatctgtttcagtcccaataagttaaagatcttaagtagtttagacacatgcctttgctcaaggaaattcacagaaaccgccactgctatacatcttattgaatgactcaggacttctccttcagtgattaatccttttcctcatcccttcctacccctcccatctgcggtaagaacaaagagcttgtaaaccaataaattgggcggagcccaagagctctgggctgtgagcaagcctcccatgctccagtcccctggacccacctttcaaacacttattctgtctctaactcctttgtctctgccggacttggggtacccactgggtggtgtgggggaggtttccccaaca-----------------------------------------------------------------------------------------------------------------------------------------------------------------------------------------------------------------------------------------------------------------------------------------------------------------------------------------------------------------------------------------------------------------------------------------------
>chr1_162419359_162419942
Tggaaagagagtttctggggtgccagttgagttggtctcccctgtgtgagacacccatggggagccatgggcggcctctgaggagaaaagtctccttattgccttcatgcctttatgccccgagagcataactgctcagcggcatgccacaggttgctcagggagataacactcccttgaagcagtggagtataatcaaacatcttggctcctcctgaaacccactcccacccatttcagtctggataagttaaagatcttaagtagtttagacatacacctttgctcaaggaaattcacagaaactgccactgctatacatcttattgaatgactcacgagttctccttcactgattaatccttttcctcattccctcctcgccctcccatctgccctaagaacgaagagcttgtaaaccaataaactgggcggagcccgagagctctgggccttcagcaagcctcagctgctcccatcccctggactcaccttttaaagcttattctgtctctttctaactcctttgtctctgccggactccgggtaccctctgggtggtgtggggctggtttcccccaaca-----------------------------------------------------------------------------------------------------------------------------------------------------------------------------------------------------------------------------------------------------------------------------------------------------------------------------------------------------------------------------------------------------------------------------------------------
>chrX_142767872_142768454
Tggaaaccagccccacaccacccaacaggtaccccgcatctggcagagacaaaggagttagaaagagacagaataagcatttaaaaggtgagtccaggggactggagcatctgaggcttgctcatggcccagagctctcgtgctctgcccaatttattggtttataagttctttgttcttagggcagatgggagggggaagaagggatgcggaaaaggattaatcagtgagggagaactcctgagtcattcgataagatgtatagcagtggcggttcctgtgaatttccttgagcaaaggcgggtgtctaaactacttaagatctttaacttattgggagtgaaacaggtcggagcgggtttcaggaggagccaagatgtttggttatactccactgcttcaagggagtgttatctccctgagcaacctgtggaatgccgctgggcgcttatgctcttggggcataaagacatgaaagcaataaggagacttttctcctcagaggccgcccatggcttcccatgggtgtctcacacaggggagaccaactcaactggcaccccagaaactctctttcccacat------------------------------------------------------------------------------------------------------------------------------------------------------------------------------------------------------------------------------------------------------------------------------------------------------------------------------------------------------------------------------------------------------------------------------------------------
>chr2_171365032_171365617
Gtgtggggaagagagtttctgggatgccagatgagttggtctcccctgtgtgagacacccatggggagccatgggcggcatctgaggagaaaagtctccttattgccttcctgtctttatgccccaagagcataacagctccacggcattccacaggttgctcggggaaataatactcctttgaagcagtggagtataatcaaacatcttggcttctcctgaaacccactcccactcattttagtcccgataagttaaagatcttaagtagtatagagactactttgctccaggaaattcacagaaactgccaatgctatacatcttattaaatgactcatgagttctccttcactgattaatcctcttcctcatccgttcctacccctcccatttgccctaagaacgaagagcttgtaaaccaataaattgggtggaggccgagagctcagggccgtgagcaagcctctgatgctctggtcccctggacccgccttttaaactcttattcagtttctttctaattcctttgtctccactggaatctgggtacccgccaggtggtatggggctggtttctccaaca---------------------------------------------------------------------------------------------------------------------------------------------------------------------------------------------------------------------------------------------------------------------------------------------------------------------------------------------------------------------------------------------------------------------------------------------
>chr5_75859521_75860102
aatgtgggaaagagagtttctggagcgccagatgagttggtctcccctgtgtgagacacccatggggagccatgggcggcctctgaggagaaaagtctccttattgccttcatgtctttatgcccctagagcataaccactccgcggcattccacaggttgctcggggaaataacactcccttgaagcagtggagtataatcaaacatcttggctcctcctgaaaactgctcccactcatttcagtcctgaaaagttaaagatcttaagtagtttagacacacgccgttgctcacaggaaattcacagaaaccgccactgctatacatcttattgaatgacttactagctctccttcactgattaatccttttctcatcccttcctacgcctcccatttgccctaagaacaaagagcttgtaaaccaataaattaggtggagccgaagagctctgggccctgagcaagcctccgaagctccggtcccctagacccgtcttttaaactcttattctgtctctttctaactcctttgtctctgctggactcggggtacccaccaggtggtgtggggctggtttc-------------------------------------------------------------------------------------------------------------------------------------------------------------------------------------------------------------------------------------------------------------------------------------------------------------------------------------------------------------------------------------------------------------------------------------------------
>chrX_144791258_144791846
gtgttggggaaaccagccctacaccacccagctggtaccccgaatccagtggagacaaaggaattagaaagagacagaataagattttcaaaggcgggccaggggacaggagcctcggaggcttgctcacagcccagagctcttcagctccgcctaatttattggtttacaagctctttgttcttagggcaaatgggaggggtaggaaggaatgaggaaaaggattaaaaggattaatcaggagaacctgtgagtcactcaataagatgtatagcagtggtggtttctgaatttccttgagcaaaggcgtgtggctaaactacttaagatctttaacttattgggactgaaatgggtgggagtggctttcaggagaagccaagatgtttgattacactccactgcttcaagggagtgttatctccccaagcaacctgtggcatgccactgagctgttatgctcttggtacataaagatatgaaggcaataaggagacttttctccacagaggccgcccatggctccccaggggtgtctcacacaggggagaccatatcatctggcatcccagaaactctctttcccaca------------------------------------------------------------------------------------------------------------------------------------------------------------------------------------------------------------------------------------------------------------------------------------------------------------------------------------------------------------------------------------------------------------------------------------------
>chr12_38144469_38145052
gtgTgagaaagaatttctgggtgctagatgagttggtctctcctttgtgagacacccatggggagtcatgggcggcctctgaggagaaaagtctccttattgccttcatgtctttatgccctgagagcataacagctcagaggcattccacaggttgttaagggagataccacactcccttgaagcagtggaatataatcgaacatgttggctcctcctgaaatccactcccatccatttcagtcccgataagttaaatatcttaagtagtttagacacacacctttgctcaaggaaattcacaaaaaccgccactcctacacatcttattgcatgactcacgagttctctttcactgattaatccttttcctcatccctttctacccctcccatctgccctaagaacaaacagcttgtaagccaatgaattcagtggagcccgagagctctgggccgtgagcaagcctccgatgctcctgtcccctggacccgccactttaacacttattttgtctctttccaactcctttgtctctgccggactcggggtacccactggctggtgcaaggctggtttcccca-----------------------------------------------------------------------------------------------------------------------------------------------------------------------------------------------------------------------------------------------------------------------------------------------------------------------------------------------------------------------------------------------------------------------------------------------
>chr15_54594796_54595373
ggatgttggggaaaccagccccacaccacccagtgggtaccccgagtccagaagagacaaaggagttagagacagaataagtatccaaaaggcgggtccaggggaccggagcatcggaggcttgctcacggcccagagctcttgggctctgcccaatttattggtttacaagctctttgttcttagggcagatggaaggaggaggaagggatgaggaaaaggattaaacagtgaaggagaatttgtgagtcattcgataagatgtatagcagtggtggtttctgtgaatttccttgagcaaaggcatgtgtctaaactacttaagatctttaacttatcgggactgatacaggtgggagtgggtttcaggaggagcctagatgtttgattatactccactgcttcaagggagtgttatctccctgagcaacctgtggaatgccgttatgctctcggggcctaaggacatgaaggcaataaggagacttttctcctcagaggccacccatggcttcccatgggtgtctcacacagggaagaccaactcaactggcaccccagaaactctctttcccaca-----------------------------------------------------------------------------------------------------------------------------------------------------------------------------------------------------------------------------------------------------------------------------------------------------------------------------------------------------------------------------------------------------------------------------------------------------
>chr21_14080466_14081052
gtgttggggaaagcagccccacaccatccggcgggtaccccgagtccagtggacacaaaggagttagaaagagacaaaataagtgtttaaaaggcgggtccaggggaccggagcgtcggaggcttgctccaggcccagagctctcgggctccggcggaattcaatggtttacaagctctttgttcttagggcagatgggaggggtagaaagggatgaggaaaaggattaatcaccgaaggagaactcgtgagtccttcaataagatgtatagcagtggcggtttttgtgaatttccttgagcaaaggcgtgtgtctaaactacttaagatctttaacttatcgggactgaaatgggagggagtgggtttcaggaggagccaagatgtttgatgatactccactgtttcaagggagtgttatctcccttagcaacctgtggaatgcctctgagctgttatgctctcggggcataaagacatgaaggcaataaggagagttttcttctcagaggctgcccatggctccccatgggtgtctcacaggggagaccaactcatctggcaccccagaaactctctttcccaca--------------------------------------------------------------------------------------------------------------------------------------------------------------------------------------------------------------------------------------------------------------------------------------------------------------------------------------------------------------------------------------------------------------------------------------------
>chr4_129080872_129081454
ctgtgggagagagagtttctggggtgccagatgagttggtctcccccgtgtgaaacacccatgggaagccatgggcggcctctgaggagaaaagtctccttattgcctttatatgtttatgccccgagagcataacagctcagcggcattccacaggttgcccagggagataacactcccttgaagcagtggagtataatcaaacatcttggctcctcctgaaacccactcctacccatttcagtcccaataagttaaagatcttaagtagtttagacacacacctttgctcaaggaaattcacagaaaccgccactgctatacttcttattgaatgactcacgagttctccctcatgagccttttcctcatcccttcctacccctcccatatgccctaagaacaaagagcttgtaaaccaataaattaggtggagccgaagagctctgggccatgagcaaggctctaacgctctggtcccctggacccaccttttaaacgcttattctgtctctttgtaactcctttgtctccgctggactcggggtacctgccaggtggtgtggggctggtttccccaaca------------------------------------------------------------------------------------------------------------------------------------------------------------------------------------------------------------------------------------------------------------------------------------------------------------------------------------------------------------------------------------------------------------------------------------------------
>chr3_154944330_154944911
gtgttggcgaaaccagtcccacaccacccagtgggtactcggagtccagtggagacaaaggagttagaaagagacagaaaaagcgtttaaaaggtgggtccaggggaccagagcatcggaggtttgctcacagcccagagctctcaggctctgcccaatttattggtttaattggtttacaagctctttgttcttagggcagatgggagggggaggaagggatgaggaaatggattaatcagtgaaggagaactcgtgagttatttgataaaatgtatagcagtggtggtttctgtgaatttccttgagcaaaggcgtgtgtataaactacttaagatctttaacttatctggactgaaacgggtgggagcaggtttcaggaggagccaagatgtttgattatactccactgcttcaaggaagcgttatctccctgagcaacctatggaatgccgctgagtggttatgctcttggggcataaagacatgaaggcaataaggagacttctcctcagagtccacccatggctttccatgggtgtcgcacacagaggagaccaaccagaaactctctttcccaca-------------------------------------------------------------------------------------------------------------------------------------------------------------------------------------------------------------------------------------------------------------------------------------------------------------------------------------------------------------------------------------------------------------------------------------------------
>chr11_124270705_124271275
Ctgtgggaaagggagtttctggaatgccagatgagttggtctcccctgtgtgagacacccatggggagccacgggcagactatgaggagaaaagtctccttattgccctaatgtctttatgccccaagagcataacagctctgtggcatgccacaggttgttcggggaattaacactctcttgaagcagtggagtataatcaaacatcttggctcctcctgaaacctgctcccacccatttcagtccctagaagttaaagatcttaagtagtttagacatatgcctttgctcaaggaaattcacagaaaccgccactgctatgcatcttattgaatgactcaggagttctccttcactgattaatccttttcctcatcccttcctcccccttccatctgccctaagaacaaagagcttgtaaaccaataaattgggtggaggccgagagctcagggccgtgagcaagcctcggaagctatggtcccctggacccgccttttaaattattattctgtctctttctaattcctctgtctccgctggactcggggtacctgccaggtggtgtgg------------------------------------------------------------------------------------------------------------------------------------------------------------------------------------------------------------------------------------------------------------------------------------------------------------------------------------------------------------------------------------------------------------------------------------------------------------
>chr2_125024208_125024792
Atattggggaaaccagccccacaccacccagtgggtaccctgagtccggcggagacaaaggagttagaaagagacagaataagcgtttaaaaggcgggtccaggggtctggagcttcgagacttgctcacggcccagagctctcgggctccacccaatttattggtttacaagctctttgttcttagggcagatgggacggggaggaagggataaggaaaaggattaatcagtgaaggagaacttgtgagtcattcgataagatgtatagcagtgggggtttctgtgaatttccttgagcaaaggtgtgtgtctaaactacttaggatctttaacttattaggagtgaaatgggtgggagcgggtttcaggaggagccaagaagtctgattatactccactgcttcaagggagtgttctctccctgagcaacctgtggaatgccgctgagcggttatgttctcgaggcataaagacatgaaggcaataaggagacttttctccatagaggctgcccatggcttcccatgggtttctcacacaggggagaccaactcaactggcaccccggaaactctttcccaca----------------------------------------------------------------------------------------------------------------------------------------------------------------------------------------------------------------------------------------------------------------------------------------------------------------------------------------------------------------------------------------------------------------------------------------------
>chr6_169084226_169084808
ttgtgggaaagagtttctgggatgccagatgagttggtcgcccctgtgtgagacacccatggggagccatgggcggcctctgaggagaaaagtctccttgttgccttcatgtctttatgcccgagggcggaacagctcagcagcatgccacaggttgctcggggacataaccctcccttgaagctgtggagtataatcaaacatcttggcttctcctgaaacccgctccccgccatttcagtcccgataggttaaagatcttaagtagtttagacacacgcctttgctcaaggaaattcacagaaaccgccactgctgtacatcttattgaaggactcacgagttcttcttcaccgattaatccttttcctcatcccttcctacccctcccatctgccctaagaacaaagagcttgtaaaccaataaattgggtggaggccgagagctcggggccgtcagcaagcctccagctccggtcccctggacccgccttttagactcttattctgtctctttctaactcctttgtctccgctggactcggggtacccgccgggtgatgtggggctggtttccccaaca------------------------------------------------------------------------------------------------------------------------------------------------------------------------------------------------------------------------------------------------------------------------------------------------------------------------------------------------------------------------------------------------------------------------------------------------
>chr13_38319721_38320300
TtgttggggaaaccagccccacaccacccagcgggtaccccgagtccggtggagacaggggagttagaaagagacagaacaagcatttaaaaggcgggtccaggggaccagagcatcagaggcttgctcactgcccagaactcttgggtccacccaatttgttggtttacaagctctttgttcttagggcagatgggaggggataaggaaaaggattaatcagtgaaggagaactcgtgagtcattcggttaagatgtatagcagtggtggtttctgtgaatttccttgagcaaaggcgtgtgtctaaactacttaagagttttaacttatcgggactgaaatgggtaggagcgggattcaggaggagccaagatgtttgattatactccactgcttcaagggagtgtcgtctccctgagcaacctgtggtatgccgctgagcggttatgctctgggggtgtaaagacatgaaggcaataaggagacttttctcctcagaggccgcccatggcttcccatggttgtctcacacagggaagaccaactcaactggcaccccagaaactctctttcccacaT---------------------------------------------------------------------------------------------------------------------------------------------------------------------------------------------------------------------------------------------------------------------------------------------------------------------------------------------------------------------------------------------------------------------------------------------------
>chr7_143472173_143472744
ttgtgggaaagagagtttctggggtgccagttgaattggtctcccctgtgtgagacacccatgggctgcccgagaaaagtctccttattgccttcatgtctttatgccccgagagcataacgctcagcggcattccacaggttgctcagggagataacactcccttgaagcagtggagtataatcaaacagcttggctcctcctgaaacctgctcccaccagtttcagtcctgataagttaaagatcttaagtagtttagacacacacctttgctcaaggaaattcacagaagccgccactgctatacatcttatcgaatgactcacaagttctccttcactgattcatccttttcctcatcccttcctccccctcccatctaccctaagaacaaagagcttgtaaaccaataaattgggtggagcccgagagctctgggccgtgagcaagcctccaacgctccagtcccctggacccacctttaaaacgcttattctgtctctttctaactcctttgtctctgccggactcggagtacccgctgggtagtgtggggctggtttccccaaca-----------------------------------------------------------------------------------------------------------------------------------------------------------------------------------------------------------------------------------------------------------------------------------------------------------------------------------------------------------------------------------------------------------------------------------------------------------
>chr14_48011215_48011780
agggtgccagtcgagttggtctcccctgtgtgaggcacccatggggagccatgggcggcctctgaggagaaaagtctccttattgccttcatgtctttatgccctgagagcataaccgctcagaggcattccacaggttgctcagggagataacactcccttgaagcagtggagtaaaatcaaacatcttggctcctcctgaaacccgctcccacctatttcagtcccgataagttaaagatcgtaagtagtttagacacacgtctttgctcaaggaaattcacagaaaccgccactgctatacatcttattgaatgactcacgagttctccttcactgattaatccttttccttatcccttcctacccatcccatctgccctaagaacaaagagcttgtaaaccaataaattaggcggagccgaagagctctgggccgtgagcaagcctccagctccggtcccctggacctgccttttaaatgcttattctgtctctttctaactcctttgtctccgccggactcggggtacccgccgggtggtgtggggctggtttccccacca-----------------------------------------------------------------------------------------------------------------------------------------------------------------------------------------------------------------------------------------------------------------------------------------------------------------------------------------------------------------------------------------------------------------------------------------------------------------
>chr3_44534488_44535059
ctgtgggaaagagagtttctgcggtgccagctgagttggtcttccctgtgtgagacacccaaggggagccatgggcggcctctgaggagaaaagtcttcttattgccttcatgtctttatgccccgacagcataaccactcagcagaattccacagttgctcaaggaggtaacactcccttgaagcagtggagtataatcaaacatcttggcccctcctgaaagccactcccacccatttcagtcccgataagttaaagatcttaagtagtttagacacatgcctttgctcaaggaaattcacagaaaccaccacagctacacatattattgaatgactcatgagttctccttcactgattaatccttttcctcatcccttcctacccctcccatctgccctaagaacaaagagcttgtaaaccaataaatcaggcagagcctgggctgtgagcaagcctccgatgctcaggtcccctggacctgctttttaaacgcttattctgtctctttctaactcctttgtctccgctggactcagggtagcaggtggtgtggggctggtttccccaa-----------------------------------------------------------------------------------------------------------------------------------------------------------------------------------------------------------------------------------------------------------------------------------------------------------------------------------------------------------------------------------------------------------------------------------------------------------
>chr2_138860917_138861512
gtgttggggaaaccagccccacgccacccagtgggtaaccctgaggccagcggagacaaaggagttagaaagagacagaataagtgtttaaaaggtgggtccaagggaccggagcgttggaggcttgctcacggcccagagctctcgggacccagagctctcaggctcggcccaatttattggcttacaagctctttgttcttagggcagatgggagggggaggaagggatgaggaaaggattaatcagagaaggagaactcgcgggtcattcaataagatgtatagcagtggcggtttctgtgaatttcctcgagcaaaggcgtgtccaaactacttcagatctttaacttatcgggactgaaatgggtgggagcaggtttcaggaggagccaagaagtttgattatactcccctgcttcaagggagtgttttctccctgagaaacctgtggaatgccacggagcggttatgctctcggggcataaagacatgaaggcaataaggaagcttttctcctcagaggccacccatggctccccatgggtgtctcacacaggggagaccaactcatctggcaccccagaaactctcttt-----------------------------------------------------------------------------------------------------------------------------------------------------------------------------------------------------------------------------------------------------------------------------------------------------------------------------------------------------------------------------------------------------------------------------------
>chr12_4720007_4720593
Ctgttggggaaaccagccccacaccacccagcggataccccgagtccggcggagacaaaggagttagaaagagacagaacaagcgtttaaaaggcaggtccaggggaccagagcgttggaggcttgctcacggcccagagctctgggctccacccaatttattggtttacaagctctttgttcttagggcagatgggaaggggaggaagggatgaggaaaaggattaatcagtgagtcattcgataagatgtgtaacagtggcggtttctgtgaatttccttgagcaaaggcgtgtgtctaaactacttaagatctttaatgactgaaatgggtgggagtgggtttcaggaggagccaagatgtttgattatactcctctgcttcaagggagtgttatctccctgagcaacctgtggaaagccgctgagcaacctgtggaaagccgctgagcggttatcctctcggggcataaagacaaagaaggcaataaggagactttgctcctcagaggccacccgtggcttcccatgggtgtctcacacaggggagaccaactcaactggcacctagaactctctttcccaca--------------------------------------------------------------------------------------------------------------------------------------------------------------------------------------------------------------------------------------------------------------------------------------------------------------------------------------------------------------------------------------------------------------------------------------------
>chr3_59469489_59470030
GGAtgttggggaaaccagccccacaccacgtggtgggtaccctgagtccagcggagacaaaggagttagtgtttaaaaggcgggtccaggggacctccgtgtcagaggcttgctcatggcccagagctcttcagctctgcctaatttattggtttacaagctctttgttcttagggcaaatgtaaggcgtaggaagggatgaggaaaatgattaatcagtgaaggagaacttgtgagttattcaataagatgtatagcagtggcaggttttgtgaatttccttgagcagaggtgtgtgtctaaactacttaagatctttaacttatcaggactgaaatggttgggagtgagtttcaggaggagccaagatgtttgattatactccactgcttcaggggagtgttacctccctgagcaacctgtagaatgccactgagtgtttatgctcttggggcataaagacatgaaggcaataaggagacttttctcctcagaggctgcccatggctccccatgggtgtctcacacagggaagaccaact-----------------------------------------------------------------------------------------------------------------------------------------------------------------------------------------------------------------------------------------------------------------------------------------------------------------------------------------------------------------------------------------------------------------------------------------------------------------------------------------
>chr1_168457190_168457732
aagacacccatggggagccatgggcggcttctgaggagaaaagtctccttattgccttcatggctgtatgccccgagagcataacggctcagtggcatgccacaggttgctcggggaaataacactgccttgaagcagtggagtataatcaaacatcttggctcctcctgaaacctactcccacccatttcagtcccgataagttaaagatcttaagtagtttagacacacgcctttgctcgaggaaattcacagaaaccaccactgctatacatcttattgaatgactcacaagttctccttcactgattaatccttttcctcatcccttcctaccctcccatttgccctaagaacaaagagcttgtaaaccaataaattgggtggaggctgagagctcgggggtgtgagcaagcctccgaggctctggtcctctggacccaccttttaaactcttattctgtctctttctaaatcttttgtctctgctggactcggggtacccgctgggtggtgtggggctgtggggctggtttccccaac----------------------------------------------------------------------------------------------------------------------------------------------------------------------------------------------------------------------------------------------------------------------------------------------------------------------------------------------------------------------------------------------------------------------------------------------------------------------------------------
>chr20_2809052_2809886
atgttggggaaaacagccccataacgcctagcggttaccccgagtccggcggagacaaaggagttagaaagagacagaataagcgtttaaaaggcgggtccaggggaccggagcgtcggaggcttgctcacggcccagagttctcaggctccgcccaatttattggtttacaagctctttgttcttagggcagatgggaggaggaggaagggatgagggaaaggattaatcagtgaaggagaactggagagtcattctgtaagatgtatagcagtggcggtttctgtgaatttccttgagcaaagaggagtgtcaaactacttaagatctttaactggccgggcgcggtggctcacgcctgtaatcccagcactttgggaggctgaggtgggtggatcgcttgaggtcaggagttcgagaccactctggccaacgtggtgaaaccccgtctctactaaaaatacaaaaaattagccgggcgtggtggcgggcgcctgtcgtcccagctactcgggaggctgaggcgggagaatggcgtgaacccgggaggcggagcttgcagtgagccgagatcgagccaccgcactccagcctgggcgacagagcgagactccgtctcaaacaaaaacaaaacaaaacaaatctttaacttatcgggactgaaacgggtgggagtgggtttcaggaggagccaagatgtttgattatactccactgcttcaagggagtgttatatgcctgagcaacctgtggaatgccgctgaggggttctgctctcgggcgtaaagacatgaaggcaataaggagacttttctcctcagaggccgcgcatggc------------------------------------------------------------------------------------------------------------------------------------------------------------------------------------
>chr18_63648105_63648555
Ttgtgggaaagagagtttctggggtgccagttgagttggtctcccctgtgtgagacacccatgcgtagccatgggcagcctctgaggagaaaagtctccttatgccttcatgtctttatgccccgagagcataacagctcagcggtattccacaggttgctcagggagataacagtcccttgaagcaggggagtataatcaaacgtcttggctcctcctgaaacccgctcccgcccatttcagtccctataagttaaagatcttacgtagtttagacacatgcctttgctcaaagaaattcccagaaaccgctactgctctacatcttattgaatgactcatgagttctctttcactgattaatccttttcctcatcccttcctcctgctctcatctgccttaggaacaaagagcttataaaccaataaattaggcggagcctgagagctc------------------------------------------------------------------------------------------------------------------------------------------------------------------------------------------------------------------------------------------------------------------------------------------------------------------------------------------------------------------------------------------------------------------------------------------------------------------------------------------------------------------------------------------------------------------------------------
>chr17_52961655_52962071
AaacactcccttgaagccgtagagtacaatcaaacatcttggctcctcctgaaacctgctcccacccatttcagtcccgataacttaaagatcttaagtagtttagacacacacctttgctcaaggaaattcacagaaactgccactgctatacatcttatttaataactcacgattctccttcgctgattaatccttttcctcatcccttcctacccctcccatctgccctaagaacaaagagcttgtaaaccaataaattaggtggggccaaagagctctgggcggtgagcaagcctccgacgctccggtcccctggacccgccttttaaacacgtattctatctctttctaattcctttgtctccgctggacttggggtacccgctgggtggtgtggggctggtttccccaaGA----------------------------------------------------------------------------------------------------------------------------------------------------------------------------------------------------------------------------------------------------------------------------------------------------------------------------------------------------------------------------------------------------------------------------------------------------------------------------------------------------------------------------------------------------------------------------------------------------------------------
