# Supplementary material for: Comprehensive identification and characterization of the HERV-K (HML-9) group in the human genome
Source: Retrovirology. 2022 Jun 8;19:11. doi: 10.1186/s12977-022-00596-2 (PMC9178832; doi:10.1186/s12977-022-00596-2)
Supplement: Supplementary file 3 — Additional file 3: Table S1. HML-9 proviral sequences colocalized with genes. [file 12977_2022_596_MOESM3_ESM.xlsx]

## Sheet: Sheet1
Supplementary Table 1. HML-9 proviral sequences colocalized with genes.
Number	Locus	Strand	Intergenic/intron/exon	Colocalized gene information
				Gene including the region	Transcriptional orientation	Relative transcriptional orientation	Full name	Description
1.	16p12.3	-	exon_intron	AC130456.2	-	sense
3.	15q21.1	-	exon_intron	AC051619.4	-	sense
5.	13q31.1	+	exon_intron	AL445588.1	-	antisense
10.	Yq11.223	+	exon_intron	TTTY13	-	antisense
15.	Yq11.223	-	exonic_intergenic	AC024236.1	+	antisense
16.	21q21.1	-	exon_intron	MIR548XHG	-	sense
17.	5q33.3	-	intron	SGCD	+	antisense	sarcoglycan delta	The protein encoded by this gene is one of the four known components of the sarcoglycan complex, which is a subcomplex of the dystrophin-glycoprotein complex (DGC). DGC forms a link between the F-actin cytoskeleton and the extracellular matrix. This protein is expressed most abundantly in skeletal and cardiac muscle. Mutations in this gene have been associated with autosomal recessive limb-girdle…
18.	1q22	-	intron	AL353807.5	-	sense
20.	8q21.13	+	intron	AC068700.2	-	antisense
21.	10q24.2	-	intron	ABCC2	+	antisense	ATP binding cassette subfamily C member 2	The protein encoded by this gene is a member of the superfamily of ATP-binding cassette (ABC) transporters. ABC proteins transport various molecules across extra- and intra-cellular membranes. ABC genes are divided into seven distinct subfamilies (ABC1, MDR/TAP, MRP, ALD, OABP, GCN20, White). This protein is a member of the MRP subfamily which is involved in multi-drug resistance.

## Sheet: Sheet2
HML-9 solo LTR sequences colocalized with genes.
Number	Locus	Strand	Intergenic/intron/exon	Colocalized gene information
				Gene including the region	Transcriptional orientation	Relative transcriptional orientation	Full name	Description
1	14q21.1	+	intron	TTC6	+	sense	tetratricopeptide repeat domain 6	Biased expression in prostate (RPKM 2.5), testis (RPKM 2.0) and 3 other tissues
5	2q11.2	+	intron	TMEM131	-	antisense	transmembrane protein 131	Predicted to be integral component of membrane. Predicted to be active in membrane.
6	15q14	+	intron	LINC02694	+	sense	long intergenic non-protein coding RNA 2694	Low expression observed in reference dataset.
9	3q26.1	-	intron	LINC01192	-	sense
11	4p15.31	+	intron	AC024230.1	+	sense
12	7p21.2	+	intron	DGKB	-	antisense	diacylglycerol kinase beta	Diacylglycerol kinases (DGKs) are regulators of the intracellular concentration of the second messenger diacylglycerol (DAG) and thus play a key role in cellular processes. Nine mammalian isotypes have been identified, which are encoded by separate genes. Mammalian DGK isozymes contain a conserved catalytic (kinase) domain and a cysteine-rich domain (CRD). The protein encoded by this gene is a di…
15	2q21.3	+	intron	ZRANB3	-	antisense	zinc finger RANBP2-type containing 3	Enables ATP-dependent DNA/DNA annealing activity; K63-linked polyubiquitin modification-dependent protein binding activity; and endodeoxyribonuclease activity. Involved in several processes, including DNA metabolic process; DNA rewinding; and negative regulation of DNA recombination. Located in nuclear replication fork and nucleoplasm.
22	Xp22.2	+	intron	AC073529.1	-	antisense
23	2p12	+	intron	AC012494.1	+	sense
26	2q31.1	+	intron	METTL8	-	antisense	methyltransferase 8, methylcytidine	Enables mRNA methyltransferase activity. Involved in mRNA methylation. Predicted to be located in cytoplasm and nucleus.
30	15q21.3	-	intron	UNC13C	+	antisense	unc-13 homolog C	Predicted to enable calmodulin binding activity and syntaxin-1 binding activity. Predicted to be involved in several processes, including glutamatergic synaptic transmission; regulated exocytosis; and synaptic vesicle maturation. Predicted to be located in presynaptic active zone. Predicted to be active in several cellular components, including axon terminus; parallel fiber to Purkinje cell synap…
31	21q11.2	-	intron	AP001347.1	+	antisense
32	4q28.2	+	intron	SCLT1	-	antisense	sodium channel and clathrin linker 1	This gene encodes an adaptor protein. Studies of a related gene in rat suggest that the encoded protein functions to link clathrin to the sodium channel protein type 10 subunit alpha protein. The encoded protein has also been identified as a component of distal appendages of centrioles that is necessary for ciliogenesis. Alternative splicing results in multiple transcript variants. [provided by R…
37	13q13.3	-	intron	LINC00571	-	sense
38	7q35	+	intron	EPHA1-AS1	+	sense
42	12p13.32	-	intron	AC005833.1	+	antisense
43	3p14.2	-	intron	AC126121.3	+	antisense
44	1q24.2	+	intron	AL023755.1	-	antisense
46	18q21.33	+	intron	SERPINB11	+	sense	serpin family B member 11	Predicted to enable serine-type endopeptidase inhibitor activity. Predicted to be involved in negative regulation of endopeptidase activity. Predicted to be located in cytoplasm. Predicted to be active in extracellular space.
