# Supplementary material for: Comprehensive identification and characterization of the HERV-K (HML-9) group in the human genome
Source: Retrovirology. 2022 Jun 8;19:11. doi: 10.1186/s12977-022-00596-2 (PMC9178832; doi:10.1186/s12977-022-00596-2)
Supplement: Supplementary file 5 — Additional file 5: Table S3. The associations between each solo LTR and its putative regulated gene(s). [file 12977_2022_596_MOESM5_ESM.xlsx]

## Sheet: solo LTR
Supplementary Table 3. The associations between each solo LTR and its putative regulated gene(s).
Locus	Solo LTR Regions	Genes	Full name	Description
14q21.1	chr14 38011040 38012012	FOXA1	forkhead box A1	This gene encodes a member of the forkhead class of DNA-binding proteins. These hepatocyte nuclear factors are transcriptional activators for liver-specific transcripts such as albumin and transthyretin, and they also interact with chromatin.
		SSTR1	somatostatin receptor 1	Somatostatins are peptide hormones that regulate diverse cellular functions such as neurotransmission, cell proliferation, and endocrine signaling as well as inhibiting the release of many hormones and other secretory proteins.
Xq21.32	chrX 93273183 93274197	NAP1L3	nucleosome assembly protein 1 like 3	This gene is linked closely to a region of genes responsible for several X-linked cognitive disability syndromes.
2q31.1	chr2 180236847 180237437	UBE2E3	ubiquitin conjugating enzyme E2 E3	The modification of proteins with ubiquitin is an important cellular mechanism for targeting abnormal or short-lived proteins for degradation.
		CWC22	CWC22 spliceosome associated protein homolog	Enables RNA binding activity. Involved in mRNA splicing, via spliceosome.
18p11.31	chr18 4527618 4528209	DLGAP1	DLG associated protein 1	Predicted to enable molecular adaptor activity. Predicted to be a structural constituent of postsynaptic density.
		AKAIN1	A-kinase anchor inhibitor 1	Enables protein kinase A binding activity. Involved in protein localization. Predicted to be located in cytosol.
2q11.2	chr2 97964920 97965508	TMEM131	transmembrane protein 131	Predicted to be integral component of membrane. Predicted to be active in membrane.
		ZAP70	zeta chain of T cell receptor associated protein kinase 70	This gene encodes an enzyme belonging to the protein tyrosine kinase family, and it plays a role in T-cell development and lymphocyte activation.
15q14	chr15 39011033 39011621	THBS1	thrombospondin 1	The protein encoded by this gene is a subunit of a disulfide-linked homotrimeric protein. This protein is an adhesive glycoprotein that mediates cell-to-cell and cell-to-matrix interactions.
		RASGRP1	RAS guanyl releasing protein 1	This gene is a member of a family of genes characterized by the presence of a Ras superfamily guanine nucleotide exchange factor (GEF) domain. It functions as a diacylglycerol (DAG)-regulated nucleotide exchange factor specifically activating Ras through the exchange of bound GDP for GTP.
2p12	chr2 81304430 81305068	LRRTM1	leucine rich repeat transmembrane neuronal 1	Predicted to be involved in regulation of postsynaptic density assembly and regulation of presynapse assembly. Predicted to act upstream of or within several processes, including long-term synaptic potentiation; negative regulation of receptor internalization; and positive regulation of synapse assembly.
2q32.3	chr2 194256159 194256746	NONE
3q26.1	chr3 163283189 163283777	NONE
4q26	chr4 116980222 116980809	TRAM1L1	translocation associated membrane protein 1 like 1	Predicted to be involved in protein insertion into ER membrane. Predicted to be integral component of endoplasmic reticulum membrane
		MTRNR2L13	MT-RNR2 like 13 (pseudogene)	Predicted to enable receptor antagonist activity. Predicted to be involved in negative regulation of execution phase of apoptosis. Predicted to be located in cytoplasm and extracellular region.
4p15.31	chr4 19556097 19556684	SLIT2	slit guidance ligand 2	This gene encodes a member of the slit family of secreted glycoproteins, which are ligands for the Robo family of immunoglobulin receptors.
7p21.2	chr7 14509240 14509827	ETV1	ETS variant transcription factor 1	This gene encodes a member of the ETS (E twenty-six) family of transcription factors.
		DGKB	diacylglycerol kinase beta	Diacylglycerol kinases (DGKs) are regulators of the intracellular concentration of the second messenger diacylglycerol (DAG) and thus play a key role in cellular processes. Nine mammalian isotypes have been identified, which are encoded by separate genes. Mammalian DGK isozymes contain a conserved catalytic (kinase) domain and a cysteine-rich domain (CRD). The protein encoded by this gene is a di…
8q11.21	chr8 51178592 51179179	PXDNL	peroxidasin like	Predicted to enable heme binding activity and peroxidase activity. Predicted to be involved in hydrogen peroxide catabolic process. Predicted to be located in cytoplasm. Predicted to be active in extracellular space. [provided by Alliance of Genome Resources, Nov 2021]
11q12.3	chr11 62185237 62185824	SCGB1D1	secretoglobin family 1D member 1	The protein encoded by this gene is a member of the lipophilin subfamily, part of the uteroglobin superfamily, and is an ortholog of prostatein, the major secretory glycoprotein of the rat ventral prostate gland.
2q21.3	chr2 135521883 135522470	ZRANB3	zinc finger RANBP2-type containing 3	Enables ATP-dependent DNA/DNA annealing activity; K63-linked polyubiquitin modification-dependent protein binding activity; and endodeoxyribonuclease activity.
		RAB3GAP1	RAB3 GTPase activating protein catalytic subunit 1	This gene encodes the catalytic subunit of a Rab GTPase activating protein.
3p12.2	chr3 81329902 81330488	GBE1	1,4-alpha-glucan branching enzyme 1	The protein encoded by this gene is a glycogen branching enzyme that catalyzes the transfer of alpha-1,4-linked glucosyl units from the outer end of a glycogen chain to an alpha-1,6 position on the same or a neighboring glycogen chain.
3p12.1	chr3 83618409 83618995	NONE
5q21.3	chr5 105998962 105999549	NONE
10p12.31	chr10 18856645 18857233	MALRD1	MAM and LDL receptor class A domain containing 1	This gene encodes a conserved protein that features multiple MAM (meprin-A5-protein tyrosine phosphatase mu) and LDLR A2 (low density lipoprotein receptor A2) domains.
		ARL5B	ADP ribosylation factor like GTPase 5B	ARL5B (ARL8) belongs to a family of proteins that are structurally similar to ADP-ribosylation factors (ARFs; see MIM 103180). ARLs and ARFs are part of the RAS superfamily of regulatory GTPases.
Yq11.23	chrY 25974734 25975320	CDY1	chromodomain Y-linked 1	This gene encodes a protein containing a chromodomain and a histone acetyltransferase catalytic domain. Chromodomain proteins are components of heterochromatin-like complexes and can act as gene repressors. This protein is localized to the nucleus of late spermatids where histone hyperacetylation takes place.
6q14.1	chr6 82297755 82298498	TPBG	trophoblast glycoprotein	This gene encodes a leucine-rich transmembrane glycoprotein that may be involved in cell adhesion. The encoded protein is an oncofetal antigen that is specific to trophoblast cells. In adults this protein is highly expressed in many tumor cells and is associated with poor clinical outcome in numerous cancers. Alternate splicing in the 5' UTR results in multiple transcript variants that encode the…
		IBTK	inhibitor of Bruton tyrosine kinase	Bruton tyrosine kinase (BTK) is a protein tyrosine kinase that is expressed in B cells, macrophages, and neutrophils. The protein encoded by this gene binds to BTK and downregulates BTK's kinase activity.
Xp22.2	chrX 11033746 11034330	MID1	midline 1	The protein encoded by this gene is a member of the tripartite motif (TRIM) family, also known as the 'RING-B box-coiled coil' (RBCC) subgroup of RING finger proteins.
		HCCS	holocytochrome c synthase	The protein encoded by this gene is an enzyme that covalently links a heme group to the apoprotein of cytochrome c. Defects in this gene are a cause of microphthalmia syndromic type 7 (MCOPS7).
2p12	chr2 77807602 77808185	LRRTM4	leucine rich repeat transmembrane neuronal 4	Predicted to enable heparan sulfate proteoglycan binding activity. Predicted to be involved in regulation of synapse assembly. Predicted to act upstream of or within AMPA glutamate receptor clustering; positive regulation of synapse assembly; and regulation of presynaptic membrane organization.
1q23.3	chr1 162419359 162419942	UHMK1	U2AF homology motif kinase 1	The gene encodes a serine/threonine protein kinase that promotes cell cycle progression through G1 by phosphorylation of the cyclin-dependent kinase inhibitor 1B (p27Kip1), which causes nuclear export and degradation. The encoded protein is also thought to function in the adult nervous system and the gene has been associated with schizophrenia. Alternative splicing results in multiple transcript …
		SH2D1B	SH2 domain containing 1B	By binding phosphotyrosines through its free SRC (MIM 190090) homology-2 (SH2) domain, EAT2 regulates signal transduction through receptors expressed on the surface of antigen-presenting cells.
Xq27.2	chrX 142767872 142768454	MAGEC2	MAGE family member C2	This gene is a member of the MAGEC gene family. It is not expressed in normal tissues, except for testis, and is expressed in tumors of various histological types. This gene and the other MAGEC genes are clustered on chromosome Xq26-q27.
		SLITRK4	SLIT and NTRK like family member 4	This gene encodes a transmembrane protein belonging to the the SLITRK family. These family members include two N-terminal leucine-rich repeat domains similar to those found in the axonal growth-controlling protein SLIT, as well as C-terminal regions similar to neurotrophin receptors.
2q31.1	chr2 171365032 171365617	TLK1	tousled like kinase 1	The protein encoded by this gene is a serine/threonine kinase that may be involved in the regulation of chromatin assembly. The encoded protein is only active when it is phosphorylated, and this phosphorylation is cell cycle-dependent, with the maximal activity of this protein coming during S phase.
		DCAF17	DDB1 and CUL4 associated factor 17	This gene encodes a nuclear transmembrane protein that associates with cullin 4A/damaged DNA binding protein 1 ubiquitin ligase complex. Mutations in this gene are associated with Woodhouse-Sakati syndrome. Alternate splicing results in multiple transcript variants.
5q13.3	chr5 75859521 75860102	SV2C	synaptic vesicle glycoprotein 2C	Predicted to enable transmembrane transporter activity. Predicted to be involved in chemical synaptic transmission; neurotransmitter transport; and transmembrane transport. Predicted to be located in plasma membrane and synaptic vesicle. Predicted to be active in neuron projection and synaptic vesicle membrane. Predicted to be integral component of synaptic vesicle membrane.
		POC5	POC5 centriolar protein	Predicted to enable identical protein binding activity. Located in centrosome; cytosol; and nucleoplasm.
Xq27.3	chrX 144791258 144791846	NONE
12q12	chr12 38144469 38145052	ALG10B	ALG10 alpha-1,2-glucosyltransferase B	Enables transferase activity. Involved in positive regulation of inward rectifier potassium channel activity; positive regulation of protein glycosylation; and protein glycosylation. Located in endoplasmic reticulum. Implicated in long QT syndrome 2.
15q21.3	chr15 54594796 54595373	UNC13C	unc-13 homolog C	Predicted to enable calmodulin binding activity and syntaxin-1 binding activity. Predicted to be involved in several processes, including glutamatergic synaptic transmission; regulated exocytosis; and synaptic vesicle maturation. Predicted to be located in presynaptic active zone. Predicted to be active in several cellular components, including axon terminus; parallel fiber to Purkinje cell synap…
		RSL24D1	ribosomal L24 domain containing 1	This gene encodes a protein sharing a low level of sequence similarity with human ribosomal protein L24. Although this gene has been referred to as RPL24, L30, and 60S ribosomal protein L30 isolog in the sequence databases, it is distinct from the human genes officially named RPL24 (which itself has been referred to as ribosomal protein L30) and RPL30. The protein encoded by this gene localizes t…
21q11.2	chr21 14080466 14081052	LIPI	lipase I	The protein encoded by this gene is a phospholipase that hydrolyzes phosphatidic acid to produce lysophosphatidic acid. Defects in this gene are a cause of susceptibility to familial hypertrigliceridemia. This gene is also expressed at high levels in Ewing family tumor cells. Alternative splicing results in multiple transcript variants.
		POTED	POTE ankyrin domain family member D	Predicted to be located in plasma membrane.
4q28.2	chr4 129080872 129081454	C4orf33	chromosome 4 open reading frame 33	Ubiquitous expression in colon (RPKM 3.9), duodenum (RPKM 3.8) and 25 other tissues.
		JADE1	jade family PHD finger 1	Enables transcription coactivator activity. Involved in histone acetylation and negative regulation of canonical Wnt signaling pathway. Acts upstream of or within negative regulation of G1/S transition of mitotic cell cycle. Located in several cellular components, including ciliary basal body; cytosol; and nuclear speck. Part of histone acetyltransferase complex.
3q25.2	chr3 154944330 154944911	GPR149	G protein-coupled receptor 149	This gene encodes a seven-transmembrane G protein coupled receptor (GPCR) class A family member. Although categorized as a class A GPCR, the encoded protein lacks the first two charged amino acids of the highly conserved Asp-Arg-Tyr (DRY) motif found in the third transmembrane helix of class A receptors which is important for efficient G protein-coupled signal transduction.
		MME	membrane metalloendopeptidase	The protein encoded by this gene is a type II transmembrane glycoprotein and a common acute lymphocytic leukemia antigen that is an important cell surface marker in the diagnosis of human acute lymphocytic leukemia (ALL).
11q24.2	chr11 124270705 124271275	OR8G5	olfactory receptor family 8 subfamily G member 5	Olfactory receptors interact with odorant molecules in the nose, to initiate a neuronal response that triggers the perception of a smell.
		OR8D1	olfactory receptor family 8 subfamily D member 1	Olfactory receptors interact with odorant molecules in the nose, to initiate a neuronal response that triggers the perception of a smell.
2q14.3	chr2 125024208 125024792	CNTNAP5	contactin associated protein family member 5	This gene product belongs to the neurexin family, members of which function in the vertebrate nervous system as cell adhesion molecules and receptors.
6q27	chr6 169084226 169084808	THBS2	thrombospondin 2	The protein encoded by this gene belongs to the thrombospondin family. It is a disulfide-linked homotrimeric glycoprotein that mediates cell-to-cell and cell-to-matrix interactions. This protein has been shown to function as a potent inhibitor of tumor growth and angiogenesis.
		SMOC2	SPARC related modular calcium binding 2	This gene encodes a member of the SPARC family (secreted protein acidic and rich in cysteine/osteonectin/BM-40), which are highly expressed during embryogenesis and wound healing.
13q13.3	chr13 38319721 38320300	TRPC4	transient receptor potential cation channel subfamily C member 4	This gene encodes a member of the canonical subfamily of transient receptor potential cation channels. The encoded protein forms a non-selective calcium-permeable cation channel that is activated by Gq-coupled receptors and tyrosine kinases, and plays a role in multiple processes including endothelial permeability, vasodilation, neurotransmitter release and cell proliferation.
		UFM1	ubiquitin fold modifier 1	UFM1 is a ubiquitin-like protein that is conjugated to target proteins by E1-like activating enzyme UBA5 (UBE1DC1; MIM 610552) and E2-like conjugating enzyme UFC1 (MIM 610554) in a manner analogous to ubiquitylation.
7q35	chr7 143472173 143472744	TAS2R41	taste 2 receptor member 41	This gene encodes a member of the bitter taste receptor family which belong to the G protein-coupled receptor superfamily and are predominantly expressed in taste receptor cells of the tongue and palate epithelia. This intronless taste receptor gene encodes a seven-transmembrane receptor protein, functioning as a bitter taste receptor.
		TAS2R60	taste 2 receptor member 60	This gene encodes a member of the bitter taste receptor family which belong to the G protein-coupled receptor superfamily and are predominantly expressed in taste receptor cells of the tongue and palate epithelia. This intronless taste receptor gene encodes a seven-transmembrane receptor protein, functioning as a bitter taste receptor. This gene is clustered together with eight other taste recept…
14q21.3	chr14 48011215 48011780	MDGA2	MAM domain containing glycosylphosphatidylinositol anchor 2	Predicted to be involved in regulation of presynapse assembly; regulation of synaptic membrane adhesion; and spinal cord motor neuron differentiation. Predicted to act upstream of or within neuron migration and pattern specification process. Predicted to be located in extracellular region and plasma membrane. Predicted to be active in GABA-ergic synapse and glutamatergic synapse.
3p21.31	chr3 44534488 44535059	ZNF852	zinc finger protein 852	Predicted to enable DNA-binding transcription factor activity, RNA polymerase II-specific and RNA polymerase II cis-regulatory region sequence-specific DNA binding activity. Predicted to be involved in regulation of transcription by RNA polymerase II. Predicted to be active in nucleus.
		ZKSCAN7	zinc finger with KRAB and SCAN domains 7	Predicted to enable DNA-binding transcription factor activity, RNA polymerase II-specific and RNA polymerase II cis-regulatory region sequence-specific DNA binding activity. Predicted to be involved in regulation of transcription by RNA polymerase II. Predicted to be active in nucleus.
2q22.1	chr2 138860917 138861512	NXPH2	neurexophilin 2	Predicted to enable signaling receptor binding activity. Predicted to be located in extracellular region.
12p13.32	chr12 4720007 4720593	GALNT8	polypeptide N-acetylgalactosaminyltransferase 8	This gene encodes a member of the UDP-N-acetyl-alpha-D-galactosamine:polypeptide N-acetylgalactosaminyltransferase (GalNAc-T) family of enzymes. GalNAc-Ts initiate mucin-type O-linked glycosylation in the Golgi apparatus by catalyzing the transfer of GalNAc to serine and threonine residues on target proteins.
3p14.2	chr3 59469489 59470030	FAM3D	FAM3 metabolism regulating signaling molecule D	Involved in negative regulation of insulin secretion. Predicted to be located in extracellular region. Predicted to be integral component of membrane. Predicted to be active in extracellular space.
1q24.2	chr1 168457190 168457732	XCL2	X-C motif chemokine ligand 2	Predicted to enable CCR chemokine receptor binding activity and chemokine activity. Predicted to be involved in several processes, including cellular response to cytokine stimulus; leukocyte chemotaxis; and positive regulation of T cell chemotaxis. Predicted to be located in extracellular region. Predicted to be active in extracellular space.
		TBX19	T-box transcription factor 19	This gene is a member of a phylogenetically conserved family of genes that share a common DNA-binding domain, the T-box.
20p13	chr20 2809052 2809886	CPXM1	carboxypeptidase X, M14 family member 1	This gene likely encodes a member of the carboxypeptidase family of proteins. Cloning of a comparable locus in mouse indicates that the encoded protein contains a discoidin domain and a carboxypeptidase domain, but the protein appears to lack residues necessary for carboxypeptidase activity.
		C20orf141	chromosome 20 open reading frame 141	Predicted to be integral component of membrane.
18q21.33	chr18 63648105 63648555	SERPINB4	serpin family B member 4	The protein encoded by this gene is a member of the serpin family of serine protease inhibitors. The encoded protein is highly expressed in many tumor cells and can inactivate granzyme M, an enzyme that kills tumor cells.
17q22	chr17 52961655 52962071	KIF2B	kinesin family member 2B	Predicted to enable microtubule binding activity and microtubule motor activity. Involved in metaphase plate congression; microtubule depolymerization; and regulation of chromosome segregation. Located in intercellular bridge; mitotic spindle; and nucleolus.
		CA10	carbonic anhydrase 10	This gene encodes a protein that belongs to the carbonic anhydrase family of zinc metalloenzymes, which catalyze the reversible hydration of carbon dioxide in various biological processes.
