# Supplementary material for: Comprehensive identification and characterization of the HERV-K (HML-9) group in the human genome
Source: Retrovirology. 2022 Jun 8;19:11. doi: 10.1186/s12977-022-00596-2 (PMC9178832; doi:10.1186/s12977-022-00596-2)
Supplement: Supplementary file 6 — Additional file 6: Table S4. The associations between each proviral LTR and its putative regulated gene(s). [file 12977_2022_596_MOESM6_ESM.xlsx]

## Sheet: Proviral LTR
Supplementary Table 4. The associations between each proviral LTR and its putative regulated gene(s).
Locus	Provirus Regions	Genes	Full name	Description
16p12.3 5’ LTR	chr16 19401566 19402152	TMC5	transmembrane channel like 5	Predicted to enable mechanosensitive ion channel activity. Predicted to be involved in ion transmembrane transport. Located in extracellular exosome.
		CLEC19A	C-type lectin domain containing 19A	Predicted to enable carbohydrate binding activity. Predicted to be located in extracellular region.
2p12 5’ LTR	chr2 82022660 82023243	NONE
15q21.1 5’ LTR	chr15 45242487 45243073	SHF	Src homology 2 domain containing F	Predicted to enable phosphotyrosine residue binding activity. Predicted to be involved in apoptotic process.
		SLC28A2	solute carrier family 28 member 2	Enables neurotransmitter transmembrane transporter activity and nucleoside transmembrane transporter activity. Involved in several processes, including nucleoside transport; purine nucleobase transmembrane transport; and pyrimidine-containing compound transmembrane transport. Predicted to be located in membrane. Predicted to be part of brush border membrane; coated vesicle; and vesicle membrane. …
8p11.1 5’ LTR	chr8 43701996 43702583	HGSNAT	heparan-alpha-glucosaminide N-acetyltransferase	This gene encodes a lysosomal acetyltransferase, which is one of several enzymes involved in the lysosomal degradation of heparin sulfate. Mutations in this gene are associated with Sanfilippo syndrome C, one type of the lysosomal storage disease mucopolysaccaridosis III, which results from impaired degradation of heparan sulfate.
4q33 5’ LTR	chr4 170133299 170133883	AADAT	aminoadipate aminotransferase	This gene encodes a protein that is highly similar to mouse and rat kynurenine aminotransferase II. The rat protein is a homodimer with two transaminase activities. One activity is the transamination of alpha-aminoadipic acid, a final step in the saccaropine pathway which is the major pathway for L-lysine catabolism.
6p12.3 5’ LTR	chr6 48873675 48874257	PTCHD4	patched domain containing 4	Predicted to be integral component of membrane. Predicted to be active in membrane.
		MUT	methylmalonyl-CoA mutase	This gene encodes the mitochondrial enzyme methylmalonyl Coenzyme A mutase. In humans, the product of this gene is a vitamin B12-dependent enzyme which catalyzes the isomerization of methylmalonyl-CoA to succinyl-CoA, while in other species this enzyme may have different functions. Mutations in this gene may lead to various types of methylmalonic aciduria.
Yp11.2 5’ LTR	chrY 9278793 9279611	TSPY4	testis specific protein Y-linked 4	Predicted to enable chromatin binding activity and histone binding activity. Predicted to be involved in several processes, including gonadal mesoderm development; nucleosome assembly; and spermatogenesis. Predicted to be active in chromatin and nucleus.
Yq11.223 5’ LTR	chrY 21580120 21580938	RBMY1A1	RNA binding motif protein Y-linked family 1 member A1	This gene encodes a protein containing an RNA-binding motif in the N-terminus and four SRGY (serine, arginine, glycine, tyrosine) boxes in the C-terminus. This protein is thought to function as a splicing regulator during spermatogenesis.
		RBMY1D	RNA binding motif protein Y-linked family 1 member D	This gene encodes a protein containing an RNA-binding motif in the N-terminus and four SRGY (serine, arginine, glycine, tyrosine) boxes in the C-terminus. This protein likely functions as a splicing factor during spermatogenesis.
19q13.2 5’ LTR	chr19 40954172 40954753	CYP2A7	cytochrome P450 family 2 subfamily A member 7	This gene encodes a member of the cytochrome P450 superfamily of enzymes. The cytochrome P450 proteins are monooxygenases which catalyze many reactions involved in drug metabolism and synthesis of cholesterol, steroids and other lipids. This protein localizes to the endoplasmic reticulum; its substrate has not yet been determined.
		CYP2B6	cytochrome P450 family 2 subfamily B member 6	This gene, CYP2B6, encodes a member of the cytochrome P450 superfamily of enzymes. The cytochrome P450 proteins are monooxygenases which catalyze many reactions involved in drug metabolism and synthesis of cholesterol, steroids and other lipids. This protein localizes to the endoplasmic reticulum and its expression is induced by phenobarbital.
Yp11.2 5’ LTR	chrY 8126184 8126768	NONE
Yq11.222 5’ LTR	chrY 18626367 18626952	HSFY1	heat shock transcription factor Y-linked 1	This gene encodes a member of the heat shock factor (HSF) family of transcriptional activators for heat shock proteins. This gene is a candidate gene for azoospermia, since it localizes to a region of chromosome Y that is sometimes deleted in infertile males.
		HSFY2	heat shock transcription factor Y-linked 2	This gene encodes a member of the heat shock factor (HSF) family of transcriptional activators for heat shock proteins. This gene is a candidate gene for azoospermia, since it localizes to a region of chromosome Y that is sometimes deleted in infertile males.
16p12.3 3’ LTR	chr16 19393581 19394166	TMC5	transmembrane channel like 5	Predicted to enable mechanosensitive ion channel activity. Predicted to be involved in ion transmembrane transport. Located in extracellular exosome.
		CLEC19A	C-type lectin domain containing 19A	Predicted to enable carbohydrate binding activity. Predicted to be located in extracellular region.
2p12 3’ LTR	chr2 82030698 82031279	NONE
15q21.1 3’ LTR	chr15 45234477 45235063	SHF	Src homology 2 domain containing F	Predicted to enable phosphotyrosine residue binding activity. Predicted to be involved in apoptotic process.
		SLC28A2	solute carrier family 28 member 2	Enables neurotransmitter transmembrane transporter activity and nucleoside transmembrane transporter activity. Involved in several processes, including nucleoside transport; purine nucleobase transmembrane transport; and pyrimidine-containing compound transmembrane transport.
8p11.1 3’ LTR	chr8 43694016 43694603	HGSNAT	heparan-alpha-glucosaminide N-acetyltransferase	This gene encodes a lysosomal acetyltransferase, which is one of several enzymes involved in the lysosomal degradation of heparin sulfate. Mutations in this gene are associated with Sanfilippo syndrome C, one type of the lysosomal storage disease mucopolysaccaridosis III, which results from impaired degradation of heparan sulfate.
13q31.1 3’ LTR	chr13 84876737 84877320	SLITRK1	SLIT and NTRK like family member 1	This gene encodes a member of the SLITRK protein family. Members of this family are integral membrane proteins that are characterized by two N-terminal leucine-rich repeat (LRR) domains and a C-terminal region that shares homology with trk neurotrophin receptors.
		SLITRK6	SLIT and NTRK like family member 6	This gene encodes a member of the SLITRK protein family. Members of this family are integral membrane proteins that are characterized by two N-terminal leucine-rich repeat (LRR) domains and a C-terminal region that shares homology with trk neurotrophin receptors.
6p12.3 3’ LTR	chr6 48879141 48879725	PTCHD4	patched domain containing 4	Predicted to be integral component of membrane. Predicted to be active in membrane.
		MUT	methylmalonyl-CoA mutase	This gene encodes the mitochondrial enzyme methylmalonyl Coenzyme A mutase. In humans, the product of this gene is a vitamin B12-dependent enzyme which catalyzes the isomerization of methylmalonyl-CoA to succinyl-CoA, while in other species this enzyme may have different functions. Mutations in this gene may lead to various types of methylmalonic aciduria.
Yp11.2 3’ LTR	chrY 9273707 9274293	TSPY4	testis specific protein Y-linked 4	Predicted to enable chromatin binding activity and histone binding activity. Predicted to be involved in several processes, including gonadal mesoderm development; nucleosome assembly; and spermatogenesis. Predicted to be active in chromatin and nucleus.
8q24.3 3’ LTR	chr8 145032161 145032719	ZNF16	zinc finger protein 16	The protein encoded by this gene contains multiple tandem zinc finger motifs. The encoded protein is involved in the differentiation of erythroid and megakaryocytic cells
		C8orf33	chromosome 8 open reading frame 33	Ubiquitous expression in adrenal (RPKM 26.3), ovary (RPKM 21.4) and 25 other tissues
19q13.2 3’ LTR	chr19 40958724 40959178	CYP2A7	cytochrome P450 family 2 subfamily A member 7	This gene encodes a member of the cytochrome P450 superfamily of enzymes. The cytochrome P450 proteins are monooxygenases which catalyze many reactions involved in drug metabolism and synthesis of cholesterol, steroids and other lipids. This protein localizes to the endoplasmic reticulum; its substrate has not yet been determined.
		CYP2B6	cytochrome P450 family 2 subfamily B member 6	This gene, CYP2B6, encodes a member of the cytochrome P450 superfamily of enzymes. The cytochrome P450 proteins are monooxygenases which catalyze many reactions involved in drug metabolism and synthesis of cholesterol, steroids and other lipids. This protein localizes to the endoplasmic reticulum and its expression is induced by phenobarbital. The enzyme is known to metabolize some xenobiotics, s…
Yp11.2 3’ LTR	chrY 8121821 8122404	NONE
Yp11.2 3’ LTR	chrY 9000201 9000755	TSPY4	testis specific protein Y-linked 4	Predicted to enable chromatin binding activity and histone binding activity. Predicted to be involved in several processes, including gonadal mesoderm development; nucleosome assembly; and spermatogenesis. Predicted to be active in chromatin and nucleus.
Yq11.222 3’ LTR	chrY 18622534 18623112	HSFY1	heat shock transcription factor Y-linked 1	This gene encodes a member of the heat shock factor (HSF) family of transcriptional activators for heat shock proteins. This gene is a candidate gene for azoospermia, since it localizes to a region of chromosome Y that is sometimes deleted in infertile males.
		HSFY2	heat shock transcription factor Y-linked 2	This gene encodes a member of the heat shock factor (HSF) family of transcriptional activators for heat shock proteins. This gene is a candidate gene for azoospermia, since it localizes to a region of chromosome Y that is sometimes deleted in infertile males.
Yq11.223 3’ LTR	chrY 21845475 21846062	RBMY1D	RNA binding motif protein Y-linked family 1 member D	This gene encodes a protein containing an RNA-binding motif in the N-terminus and four SRGY (serine, arginine, glycine, tyrosine) boxes in the C-terminus. This protein likely functions as a splicing factor during spermatogenesis.
		RBMY1A1	RNA binding motif protein Y-linked family 1 member A1	This gene encodes a protein containing an RNA-binding motif in the N-terminus and four SRGY (serine, arginine, glycine, tyrosine) boxes in the C-terminus. This protein is thought to function as a splicing regulator during spermatogenesis.
8q21.13 3’ LTR	chr8 78654090 78654676	ZC2HC1A	zinc finger C2HC-type containing 1A	Predicted to enable metal ion binding activity.
		PKIA	cAMP-dependent protein kinase inhibitor alpha	The protein encoded by this gene is a member of the cAMP-dependent protein kinase (PKA) inhibitor family. This protein was demonstrated to interact with and inhibit the activities of both C alpha and C beta catalytic subunits of the PKA.
