# Supplementary material for: Comprehensive identification and characterization of the HERV-K (HML-9) group in the human genome
Source: Retrovirology. 2022 Jun 8;19:11. doi: 10.1186/s12977-022-00596-2 (PMC9178832; doi:10.1186/s12977-022-00596-2)
Supplement: Supplementary file 7 — Additional file 7: Table S5. PBS types in HML-9. [file 12977_2022_596_MOESM7_ESM.xlsx]

## Sheet: Sheet1
Supplementary Table 5. PBS types in HML-9
Provirus	PBS-type	Sequence
HML-9	—	tggcgcccaacgcggggc
16p12.3	—	tggcacccaacgtggggc
2p12	—	tggtgcccaatgtggggc
15q21.1	K	tggcgcccaacatggggc
8p11.1	K	cgttgcccaacatggggc
4q33	—	tggcacccaacacggggc
6p12.3	—	tggtgcccaatgcggggc
Yp11.2	—	tggtgcccaacacagtac
Yq11.223	—	tggtgcccaacacagtgc
19q13.2	—	tggcgcccaacgtgggac
Yp11.2	—	tggtgccgaatgcagggc
Yq11.222	—	tggcacacaacacagtgc
